# Supplementary material for: Metabolome and Transcriptome Analyses of the Molecular Mechanism Underlying Light-Induced Anthocyanin Accumulation in Pepper (Capsicum annuum L.) Peel
Source: Curr Issues Mol Biol. 2025 Sep 18;47(9):774. doi: 10.3390/cimb47090774 (PMC12468451; doi:10.3390/cimb47090774)
Supplement: Supplementary file 1 [file cimb-47-00774-s001.zip]

Archive with 2 entries (2 files):
- cimb-3859868-supplementary/Supplementary Figure.pdf
- cimb-3859868-supplementary/Supplementary Table.xlsx
