# Supplementary material for: Metabolome and Transcriptome Analyses of the Molecular Mechanism Underlying Light-Induced Anthocyanin Accumulation in Pepper (Capsicum annuum L.) Peel
Source: Curr Issues Mol Biol. 2025 Sep 18;47(9):774. doi: 10.3390/cimb47090774 (PMC12468451; doi:10.3390/cimb47090774)
Supplement: Supplementary file 1 [file cimb-47-00774-s001.zip › cimb-3859868-supplementary/Supplementary Table.xlsx]

## Sheet: Supplementary Table S1 
Supplementary Table S1 Primer information used for qRT-PCR
Gene ID	Forward Primer	Reverse primer
Capana10g001978	AGGCCTTCTTTTGGTGACCA	AGCCCTTCAACATTTTGCCT
Capana09g001426	ACAACAACCTCAGCCACCAA	TTCCTGATCCTCGTCCTCGT
Capana00g004374	GCGCCAAGATCCTGCTTTTT	CATTCTCAGCACCCTCAGCA
Capana02g002763	CGGCTGGATTTATCGGCTCT	CTTCCACGGTCAAGTCTGCT
Capana12g000026	TTAATGTGGCCTGTCACGCT	CCATGATGGCTCCCTCGATC
MSTRG.28037	CATCCCTGTCCTTCCAACCC	TGCAGAGTGGAGGACGAAAC
Capana03g004137	GCGAGGGAGTTGACTGAGAC	CCGCCACCAGGAGACTTG
Capana03g003815	GGAATCTTTCACCCCCAGCA	GCCGGACCACTGAATGAGAA
Capana02g002285	GACGGTGGCTTTGCACATTT	TTCTTTAGCTGGGCCAGGTG
Capana02g002479	TCTGGATGACACCACAAGGC	ATGACACCATAGCCCGGTTG
MSTRG.24627	TGCTCTGGCACAAGGGTTAG	ACTGATGCGTGAGTGTGGTT
MSTRG.13582	GGGAGTTGACTGAGAACGCA	CTTATAGTCGCTCCCTCGGC
CaActin	CCACCTCTTCACTCTCTGCTCT	ACTAGGAAAAACAGCCCTTGGT

## Sheet: Supplementary Table S2
Supplementary Table S2 Total metabolites of pepper peels in two different colors
Index	Ion mode	Q1 (Da)	Q3 (Da)	Molecular Weight (Da)	Formula	Ionization model	Compounds	Class I	Class II	CAS	B1	B2	B3	G1	G2	G3	QC1	QC2	QC3
pme3200	Positive	74	57	73.064	C2H7N3	[M+H]+	1-methylguanidine	Nucleotides and derivatives	Nucleotides and derivatives	471-29-4	288710	134830	159070	172550	270700	140670	183100	197980	186330
pme3017	Positive	104.07	58	103.063	C4H9NO2	[M+H]+	2-Aminoisobutyric acid*	Amino acids and derivatives	Amino acids and derivatives	62-57-7	990700	772930	706000	964590	773580	824110	823830	859650	929140
pme3011	Positive	104.07	68.8	103.063	C4H9NO2	[M+H]+	γ-Aminobutyric acid	Organic acids	Organic acids	1956-12-02	561270	353190	454050	962570	797550	620890	702060	595170	645540
pmb0484	Positive	104.1	60.1	103.091	C5H13NO	[M+H]+	Choline	Alkaloids	Alkaloids	62-49-7	7542500	6778800	6172400	6264100	5700600	6274800	6860300	6247700	6171200
mws0576	Negative	103.04	59.1	104.047	C4H8O3	[M-H]-	3-Hydroxybutyrate	Organic acids	Organic acids	300-85-6	3289400	2649500	2957300	3281800	2694700	2525200	2780800	2936100	2901500
pme1975	Negative	103	59	104.06	C3H4O4	[M-H]-	Malonic acid	Organic acids	Organic acids	141-82-2	3630000	3309700	3219700	3510600	3227700	2752400	3147100	3221300	3281600
pme0010	Positive	106	60	105.043	C3H7NO3	[M+H]+	L-Serine	Amino acids and derivatives	Amino acids and derivatives	56-45-1	857250	813600	1095400	1395500	1326800	1450900	1262400	1179400	1033900
Hmbp000904	Positive	107.05	77.03	106.041	C7H6O	[M+H]+	Benzaldehyde	Others	Others	100-52-7	146960	121190	148520	160240	207710	138190	169880	148940	144550
pme0048	Negative	108.01	64	109.02	C2H7NO2S	[M-H]-	2-Aminoethanesulfinic acid	Organic acids	Organic acids	300-84-5	32040	39251	40497	50782	59117	50738	43356	47971	44309
mws0601	Negative	110.02	66	111.032	C5H5NO2	[M-H]-	Pyrrole-2-carboxylic acid	Others	Others	634-97-9	14284	6208.9	22966	14360	9602.4	14592	17649	11094	10834
mws0255	Positive	112.05	95	111.043	C4H5N3O	[M+H]+	Cytosine	Nucleotides and derivatives	Nucleotides and derivatives	71-30-7	31262	20132	19638	18520	22589	25738	23634	22454	18954
pme2122	Positive	112.09	95	111.08	C5H9N3	[M+H]+	Histamine	Amino acids and derivatives	Amino acids and derivatives	51-45-6	33654	22826	32075	31997	31598	28858	31327	25523	30063
pme0257	Negative	111.02	80	112.027	C4H4N2O2	[M-H]-	Uracil	Nucleotides and derivatives	Nucleotides and derivatives	66-22-8	108380	104730	125810	113000	88746	113220	122760	93963	113150
pme0006	Positive	116.07	70.1	115.063	C5H9NO2	[M+H]+	L-Proline	Amino acids and derivatives	Amino acids and derivatives	147-85-3	8834600	6819500	7903000	10865000	12365000	9751900	9722700	9291100	9597500
mws0376	Negative	115	71	116.011	C4H4O4	[M-H]-	Fumaric acid	Organic acids	Organic acids	110-17-8	81520	90030	9	91560	94147	37112	67004	44668	67717
pme0066	Negative	116.1	74	117.054	C3H7N3O2	[M-H]-	Guanidinoacetate	Amino acids and derivatives	Amino acids and derivatives	352-97-6	5722.8	6769.9	5185.6	3365.6	2712.8	4400.2	5120.4	4088	4180.5
pmb1096	Positive	118.07	91	117.058	C8H7N	[M+H]+	Indole	Alkaloids	Plumerane	120-72-9	213060	117830	127610	199190	144100	180390	125290	123820	135940
mws2628	Positive	118.09	87.05	117.07	C5H11NO2	[M+H]+	N-Methyl-4-aminobutyric acid*	Organic acids	Organic acids	1119-48-8	369700	374390	373160	355730	367900	355030	371010	345490	375840
mws0256	Positive	118.09	72.1	117.079	C5H11NO2	[M+H]+	L-Valine*	Amino acids and derivatives	Amino acids and derivatives	72-18-4	5521100	4501400	5578800	6842200	7104500	5462600	5648800	5928900	5603700
mws0470	Negative	117.02	73	118.027	C4H6O4	[M-H]-	Methylmalonic acid*	Organic acids	Organic acids	516-05-2	42006000	34128000	45660000	33753000	37501000	17687000	31146000	33554000	33461000
mws0192	Negative	117.02	73	118.027	C4H6O4	[M-H]-	Succinic acid*	Organic acids	Organic acids	110-15-6	41636000	33852000	45607000	33268000	35905000	17712000	31736000	32985000	33003000
mws0147	Negative	117.06	59	118.063	C5H10O3	[M-H]-	3-Hydroxy-3-methyl butyric acid	Organic acids	Organic acids	625-08-1	107700	63586	87613	83895	85211	69194	70407	78957	77800
pme3096	Negative	118	74	119.022	C3H5NO4	[M-H]-	Aminomalonic acid	Organic acids	Organic acids	1068-84-4	1483900	1141300	1577200	1134700	1295500	556650	1134000	1120500	1166600
mws0230	Positive	120.07	74	119.058	C4H9NO3	[M+H]+	L-Threonine*	Amino acids and derivatives	Amino acids and derivatives	72-19-5	1660200	1496800	1828400	2859400	2467500	2337000	2528300	2125200	1946400
pmp001287	Positive	120.08	103.05	119.073	C8H9N	[M+H]+	N-Benzylmethylene isomethylamine	Alkaloids	Alkaloids	-	5604000	3971400	4300900	6937500	6492100	5734700	5867700	5619400	5175500
pma0134	Positive	121.04	93.06	120.042	C4H8O4	[M+H]+	D-(-)-Threose	Others	Saccharides and Alcohols	95-43-2	148540	125980	209620	122010	135580	145000	144370	148320	125500
pme0195	Negative	120.02	62	121.02	C3H7NO2S	[M-H]-	L-Cysteine	Amino acids and derivatives	Amino acids and derivatives	52-90-4	14566	13696	15901	14740	10741	11853	10498	15141	11963
mws0491	Positive	122.1	105	121.089	C8H11N	[M+H]+	Phenethylamine	Others	Others	64-04-0	772640	663940	676730	847020	731350	904380	797070	783650	773460
mws0628	Negative	121.03	92	122.037	C7H6O2	[M-H]-	4-Hydroxybenzaldehyde	Phenolic acids	Phenolic acids	123-08-0	6114600	2718600	7361700	5705800	3923700	8254000	5359100	5717200	5708400
mws0133	Positive	123.06	79.9	122.048	C6H6N2O	[M+H]+	Nicotinamide	Others	Vitamin	98-92-0	419450	221180	478270	267720	178480	360980	324890	330860	303420
pme0490	Positive	124.04	78	123.032	C6H5NO2	[M+H]+	Nicotinic acid*	Others	Vitamin	59-67-6	89898	55067	113070	82715	64399	60139	75120	90714	72355
pme1216	Negative	122.03	78	123.032	C6H5NO2	[M-H]-	2-Picolinic acid*	Organic acids	Organic acids	98-98-6	78966	38353	80601	46198	33671	58245	60373	63492	56121
mws0236	Negative	124.01	80	125.015	C2H7NO3S	[M-H]-	2-Aminoethanesulfonic acid	Organic acids	Organic acids	107-35-7	72069	75379	70232	70471	74769	92865	60250	69328	71532
pmp001086	Positive	127.04	97	126.032	C6H6O3	[M+H]+	5-Hydroxymethylfurfural	Phenolic acids	Phenolic acids	67-47-0	165880	146290	114710	196770	153670	176940	151120	128700	170730
mws0251	Positive	127.05	110	126.043	C5H6N2O2	[M+H]+	Thymine	Nucleotides and derivatives	Nucleotides and derivatives	65-71-4	22555	7333.2	18297	13156	4093.3	11991	10467	11314	12119
mws0263	Negative	128.04	82.03	129.043	C5H7NO3	[M-H]-	L-PyroglutamicAcid	Amino acids and derivatives	Amino acids and derivatives	98-79-3	24846	11003	47525	35417	51488	36750	35425	26860	39742
Rfmb319	Positive	130.09	84.08	129.079	C6H11NO2	[M+H]+	Pipecolic acid	Amino acids and derivatives	Amino acids and derivatives	4043-87-2	3171700	2724200	6275400	3218400	7178800	2234900	4199000	4275400	4197500
mws0425	Negative	129.02	85	130.027	C5H6O4	[M-H]-	Citraconic acid	Organic acids	Organic acids	498-23-7	589550	132440	813990	202670	73593	278000	320100	347750	375020
pme2693	Positive	131.12	114.09	130.111	C6H14N2O	[M+H]+	N-Acetylputrescine	Alkaloids	Phenolamine	18233-70-0	910010	736880	751890	847720	727090	410830	702720	699250	715480
pmb0501	Positive	131.13	114.1	130.122	C5H14N4	[M+H]+	Agmatine	Alkaloids	Phenolamine	306-60-5	810150	673150	643110	766270	632680	343800	627530	582420	658840
mws1570	Positive	132.07	73	131.058	C5H9NO3	[M+H]+	Cis-4-Hydroxy-D-proline	Amino acids and derivatives	Amino acids and derivatives	2584-71-6	191260	163620	171590	227680	156370	51573	141880	142910	166150
mws0227	Positive	132.1	86.2	131.095	C6H13NO2	[M+H]+	L-Leucine	Amino acids and derivatives	Amino acids and derivatives	61-90-5	1516000	1388700	1454000	2036500	1659000	1513100	1622100	1681000	1639300
mws0473	Negative	131.03	87	132.042	C5H8O4	[M-H]-	2-Methylsuccinic acid*	Organic acids	Organic acids	498-21-5	6193700	5243700	5709000	3622700	4172200	3504500	4121200	4745300	4541900
mws0001	Positive	133.06	74	132.054	C4H8N2O3	[M+H]+	L-Asparagine	Amino acids and derivatives	Amino acids and derivatives	70-47-3	2433800	2356800	4051500	6045300	5415300	3846700	4173500	4090600	3547000
mws0972	Negative	131.07	85	132.079	C6H12O3	[M-H]-	6-Hydroxyhexanoic acid	Organic acids	Organic acids	1191-25-9	52206	27699	34653	45860	51544	42686	31025	27589	36201
pme2527	Positive	133	116	132.09	C5H12N2O2	[M+H]+	L-Ornithine	Amino acids and derivatives	Amino acids and derivatives	70-26-8	21748	29161	67021	31782	63584	40086	43584	35814	34000
mws0219	Negative	132.03	88	133.038	C4H7NO4	[M-H]-	L-Aspartic Acid	Amino acids and derivatives	Amino acids and derivatives	56-84-8	2869000	2965200	4561200	4958400	5941800	4055700	3878000	4337000	4323200
mws1709	Negative	133.01	71	134.022	C4H6O5	[M-H]-	Malic acid	Organic acids	Organic acids	636-61-3	96458000	90854000	83481000	77604000	72171000	61259000	73261000	77604000	76136000
pme0040	Positive	136.06	119	135.054	C5H5N5	[M+H]+	Adenine	Nucleotides and derivatives	Nucleotides and derivatives	73-24-5	629110	418560	644920	509460	580340	429820	541640	545620	517710
pme1173	Positive	137.05	110	136.039	C5H4N4O	[M+H]+	Allopurinol	Nucleotides and derivatives	Nucleotides and derivatives	315-30-0	6741.3	4235.3	6129.4	4369.6	5021.3	4714.7	6443.5	6568.5	6184.3
Hmbn002174	Negative	135.05	120.02	136.053	C8H8O2	[M-H]-	4-Hydroxyacetophenone	Phenolic acids	Phenolic acids	99-93-4	34629	10161	21072	7156.4	2619.4	15416	14223	13179	25185
mws1336	Positive	138.06	120	137.048	C7H7NO2	[M+H]+	4-Aminobenzoic acid	Phenolic acids	Phenolic acids	150-13-0	110070	133590	104110	73736	44925	64385	94656	85279	90589
pme1738	Positive	138.08	95	137.071	C7H9N2O	[M+H]+	3-Carbamyl-1-methylpyridinium(1-Methylnicotinamide)	Others	Others	1005-24-9	24664	10435	18495	10383	19840	9939.6	17119	11130	13233
pme1002	Positive	138.09	103	137.084	C8H11NO	[M+H]+	L-Tyramine	Amino acids and derivatives	Amino acids and derivatives	51-67-2	212540	256410	261000	190840	238700	197950	227040	241150	224390
Lmgn001670	Negative	137.03	108.02	138.032	C7H6O3	[M-H]-	Salicylic acid*	Phenolic acids	Phenolic acids	69-72-7	202520	146990	227410	159950	184970	194240	160940	190050	180810
mws0749	Negative	137.02	93	138.032	C7H6O3	[M-H]-	4-Hydroxybenzoic acid*	Phenolic acids	Phenolic acids	99-96-7	856920	579250	794830	439120	299970	421860	561600	590900	560260
Hmgn001653	Negative	137.02	93.03	138.032	C7H6O3	[M-H]-	3,4-Dihydroxybenzaldehyde	Phenolic acids	Phenolic acids	139-85-5	566550	395810	564170	252010	187510	312060	354620	368560	380250
mws2368	Negative	137.06	119.05	138.068	C8H10O2	[M-H]-	Tyrosol	Phenolic acids	Phenolic acids	501-94-0	27338	18316	25770	17129	20860	24622	21737	28080	22047
pme1137	Positive	140.03	94	139.027	C6H5NO3	[M+H]+	6-Hydroxynicotinic acid	Alkaloids	Alkaloids	5006-66-6	73066	60271	106900	56958	62732	65893	67492	66623	59726
mws0704	Negative	140.01	78.96	141.019	C2H8NO4P	[M-H]-	O-Phosphorylethanolamine	Others	Others	1071-23-4	140730	153790	137020	140780	155250	146330	137890	142720	148730
pme3207	Negative	141.02	59	142.027	C6H6O4	[M-H]-	Trans,trans-Muconic acid	Organic acids	Organic acids	3588-17-8	122220	183980	361830	184980	261920	188420	189180	196190	206150
pmb0764	Positive	144.05	113.2	143.04	C6H9NOS	[M+H]+	4-Methyl-5-thiazoleethanol	Others	Others	137-00-8	13927	5865.1	10936	7570.6	2540.6	8862.7	9200.8	9000.3	8263.6
Rfmb320	Positive	144.1	84.08	143.095	C7H13NO2	[M+H]+	1,2-N-Methylpipecolic acid	Amino acids and derivatives	Amino acids and derivatives	7730-87-2	851210	834880	951810	840190	991960	928450	922680	873400	929550
Rfmb318	Positive	144.1	84.08	144.092	C7H14NO2+	[M]+	D-Proline betaine	Amino acids and derivatives	Amino acids and derivatives	1195-94-4	28331000	28269000	32840000	27232000	30894000	31645000	27052000	30195000	30048000
mws0103	Positive	146.06	91	145.053	C9H7NO	[M+H]+	Indole-3-carboxaldehyde	Alkaloids	Plumerane	487-89-8	27019	17574	22059	35295	24098	34321	26219	23608	23399
mws0567	Positive	146.09	87	145.085	C5H11N3O2	[M+H]+	4-Guanidinobutyric acid	Organic acids	Organic acids	463-00-3	468940	312920	377030	415130	332550	273900	381150	367190	379980
pme2380	Negative	145.01	101	146.022	C5H6O5	[M-H]-	α-Ketoglutaric acid	Organic acids	Organic acids	328-50-7	249970	208660	184740	166120	202380	149380	172230	175920	179060
mws0208	Negative	145.05	101	146.058	C6H10O4	[M-H]-	Adipic Acid	Organic acids	Organic acids	124-04-9	1397500	1294100	1328900	838730	1031100	809330	961180	1116700	1136400
pma6281	Negative	145.06	101.06	146.058	C6H10O4	[M-H]-	Methylglutaric acid*	Organic acids	Organic acids	18069-17-5	37252	27478	56627	72322	84543	59850	51854	44381	52663
Wmzn000227	Negative	145.06	109.04	146.058	C6H10O4	[M-H]-	2,2-Dimethylsuccinic acid*	Phenolic acids	Phenolic acids	-	110630	74426	174180	224620	317270	185740	157640	171130	170240
pme0193	Positive	147.08	84	146.069	C5H10N2O3	[M+H]+	L-Glutamine	Amino acids and derivatives	Amino acids and derivatives	56-85-9	4766700	4687400	6000500	9544400	8151900	8178500	6909800	6560100	6477400
pme0026	Positive	147.11	84	146.106	C6H14N2O2	[M+H]+	L-Lysine	Amino acids and derivatives	Amino acids and derivatives	56-87-1	5147500	5311500	6523800	10894000	9478800	9107600	8037900	7328400	7193100
pme1691	Positive	147.13	87.2	146.118	C7H16NO2	[M+H]+	Acetylcholine	Alkaloids	Alkaloids	60-31-1	471570	413870	525960	543810	618850	563020	507630	502550	546870
pme0014	Positive	148.06	84	147.053	C5H9NO4	[M+H]+	L-Glutamic acid	Amino acids and derivatives	Amino acids and derivatives	56-86-0	12019000	13011000	10264000	12772000	13543000	13500000	13910000	12307000	10966000
pmb2826	Negative	147	87.1	148.037	C5H8O5	[M-H]-	Citramalate	Organic acids	Organic acids	2306-22-1	556550	424840	451160	205070	297090	140880	312770	371300	390720
mws2213	Negative	147.05	77.01	148.052	C9H8O2	[M-H]-	Cinnamic acid	Phenolic acids	Phenolic acids	140-10-3	1735.9	532.17	2197.4	1947.9	1616.8	2063.8	1272.3	1584.8	1997.8
pme3154	Negative	147.07	59	148.074	C6H12O4	[M-H]-	(Rs)-Mevalonic acid	Organic acids	Organic acids	150-97-0	1637900	1470600	1331700	1230000	1118700	929510	1276600	1394500	1305700
pme1210	Positive	150.06	61	149.051	C5H11NO2S	[M+H]+	L-Methionine	Amino acids and derivatives	Amino acids and derivatives	63-68-3	2236400	1974100	3747100	4301700	5317200	2262600	3247400	3733400	3331500
mws0847	Positive	150.08	133	149.07	C6H7N5	[M+H]+	1-Methyladenine	Nucleotides and derivatives	Nucleotides and derivatives	5142-22-3	39282	27736	68608	68710	82735	32457	49872	53471	52151
mws1499	Negative	149.05	59.01	150.053	C5H10O5	[M-H]-	D-(-)-Arabinose	Others	Saccharides and Alcohols	10323-20-3	311300	377920	316370	258650	290360	309770	289520	302740	306870
pme1109	Positive	152.06	135	151.049	C5H5N5O	[M+H]+	Guanine	Nucleotides and derivatives	Nucleotides and derivatives	73-40-5	90632	33728	94402	63392	28618	62924	64231	68681	58892
pme0256	Negative	151.03	151	152.033	C5H4N4O2	[M-H]-	Xanthine	Nucleotides and derivatives	Nucleotides and derivatives	69-89-6	43167	72821	84090	76099	98293	86220	55347	69403	41995
mws0458	Negative	151.04	136	152.047	C8H8O3	[M-H]-	Vanillin	Phenolic acids	Phenolic acids	121-33-5	316640	295430	241220	241270	325310	308220	277360	271080	296300
mws0213	Negative	151.06	71	152.068	C5H12O5	[M-H]-	Ribitol	Others	Saccharides and Alcohols	488-81-3	18323	14903	12125	11583	8186.2	10644	11752	9363	9931.2
mws0180	Negative	153.02	108	154.027	C7H6O4	[M-H]-	2,5-Dihydroxybenzoic acid	Phenolic acids	Phenolic acids	490-79-9	55108	29899	54931	47821	22078	44186	35169	45120	50109
pmb3099	Negative	153.03	125	154.039	C4H11O4P	[M-H]-	Diethyl phosphate	Organic acids	Organic acids	598-02-7	152300	106690	154100	120180	161800	113230	104390	104400	98393
mws0254	Positive	156.08	110	155.069	C6H9N3O2	[M+H]+	L-Histidine	Amino acids and derivatives	Amino acids and derivatives	71-00-1	695150	747200	1130100	1485300	1630800	1557400	1301100	1021900	1046400
mws0987	Positive	161.06	115	160.052	C10H8O2	[M+H]+	6-MethylCoumarin	Lignans and Coumarins	Coumarins	92-48-8	20895	15930	17280	23287	21316	17035	22569	22526	21682
pme0128	Negative	159.08	88	160.085	C6H12N2O3	[M-H]-	L-Alanyl-L-Alanine	Amino acids and derivatives	Amino acids and derivatives	1948-31-8	3127.8	3811.5	2087.9	2466.9	1473.1	3404.7	2656.8	2382.8	4252.8
mws0005	Positive	161.11	144	160.1	C10H12N2	[M+H]+	Tryptamine	Alkaloids	Plumerane	61-54-1	15179000	14556000	9476600	21920000	8851500	27379000	17064000	18562000	17478000
mws1550	Positive	162.06	73.1	161.051	C6H11NO2S	[M+H]+	S-Allyl-L-cysteine	Amino acids and derivatives	Amino acids and derivatives	21593-77-1	15862	15560	8395.7	21042	25799	27554	19559	21338	17575
mws1346	Positive	162.08	98	161.069	C6H11NO4	[M+H]+	DL-2-Aminoadipic acid	Alkaloids	Alkaloids	542-32-5	458690	428030	402900	487270	551640	516390	534180	461250	512120
pmf0440	Positive	163.08	91.1	162.068	C10H10O2	[M+H]+	4-MethoxycinnaMaldehyde	Phenolic acids	Phenolic acids	1963-36-6	46768	50616	59202	44964	55514	59690	42531	45643	42639
pme1419	Positive	164.07	104	163.067	C6H13NO2S	[M+H]+	Methionine methyl ester	Amino acids and derivatives	Amino acids and derivatives	10332-17-9	43828	53027	56039	53197	70557	47853	56061	52388	55508
pmb0142	Positive	165.1	95.2	164.047	C9H8O3	[M+H]+	Caffeic aldehyde	Phenolic acids	Phenolic acids	141632-15-7	19353	12923	18121	17797	16153	19377	16319	18939	15721
pme3083	Negative	164.04	120	165.043	C8H7NO3	[M-H]-	2-(Formylamino)benzoic acid	Phenolic acids	Phenolic acids	3342-77-6	184240	109520	234600	79014	59931	100320	131710	129910	129750
pme2617	Positive	166.05	102	165.046	C5H11NO3S	[M+H]+	Methionine sulfoxide	Amino acids and derivatives	Amino acids and derivatives	62697-73-8	7422300	6579500	7244300	7548900	6846700	7441000	7184700	7037500	6968400
pme3968	Positive	166.07	149.05	165.065	C6H7N5O	[M+H]+	7-Methylguanine	Nucleotides and derivatives	Nucleotides and derivatives	578-76-7	48907	41528	41469	47974	44750	48893	48159	47814	47646
pme0021	Positive	166.09	120.08	165.07	C9H11NO2	[M+H]+	L-Phenylalanine	Amino acids and derivatives	Amino acids and derivatives	63-91-2	20095000	14265000	15846000	23902000	22261000	20518000	21532000	20842000	20463000
pme0281	Negative	165.02	121	166.027	C8H6O4	[M-H]-	Terephthalic acid*	Phenolic acids	Phenolic acids	100-21-0	4014500	3368000	2539200	2550200	2022000	1949800	2363500	2869500	2783100
pme0282	Negative	165.02	77	166.027	C8H6O4	[M-H]-	Phthalic acid*	Organic acids	Organic acids	88-99-3	306190	203900	184610	162020	175520	141360	199980	179360	202670
pmc0274	Positive	167.1	121.1	166.031	C6H6N4S	[M+H]+	6-Methylmercaptopurine	Nucleotides and derivatives	Nucleotides and derivatives	50-66-8	21576000	15844000	16845000	25402000	23626000	21952000	21904000	21285000	21441000
mws0344	Negative	165.04	75	166.048	C5H10O6	[M-H]-	D-Xylonic acid	Organic acids	Organic acids	526-91-0	1382500	1083900	1140200	696680	553620	830070	1004600	1215100	1326200
pme2801	Positive	167.06	150	166.049	C6H6N4O2	[M+H]+	7-Methylxanthine*	Nucleotides and derivatives	Nucleotides and derivatives	552-62-5	52041	52256	46441	33648	46064	45168	41361	43066	50996
pme1266	Positive	167.06	124	166.049	C6H6N4O2	[M+H]+	3-Methylxanthine*	Nucleotides and derivatives	Nucleotides and derivatives	1076-22-8	26539	29036	28053	25305	33890	27755	31389	33051	33749
mws0467	Negative	165.06	119	166.063	C9H10O3	[M-H]-	3-(4-Hydroxyphenyl)-propionic acid	Phenolic acids	Phenolic acids	501-97-3	9522.4	4874.3	9	20966	16667	19735	20139	19014	7446.6
mws0851	Negative	143.11	143.11	166.097	C8H15NaO2	[M-Na]-	Sodium Valproate	Organic acids	Organic acids	1069-66-5	1585700	1891400	1943500	1898400	1890900	2051500	2481700	2525800	2515800
pme2598	Negative	167.03	123	168.042	C8H8O4	[M-H]-	3,4-Dihydroxybenzeneacetic acid	Phenolic acids	Phenolic acids	102-32-9	154760	163880	133030	51223	30054	48804	75258	96571	87634
mws0028	Negative	167.03	108	168.042	C8H8O4	[M-H]-	Vanillic acid	Phenolic acids	Phenolic acids	121-34-6	37539	18364	37274	33715	48600	62689	29563	30383	34905
pme1383	Positive	170.08	134.1	169.074	C8H11NO3	[M+H]+	Pyridoxine	Others	Vitamin	65-23-6	1570200	2286800	1951100	1682300	2221300	1684100	2012400	1985000	1862600
pme0181	Positive	170.09	124	169.085	C7H11N3O2	[M+H]+	1-Methylhistidine	Amino acids and derivatives	Amino acids and derivatives	368-16-1	680480	717210	659610	787140	947360	616840	772980	703100	638950
pme3186	Negative	169	79	169.998	C3H7O6P	[M-H]-	DL-Glyceraldehyde 3-phosphate	Organic acids	Organic acids	591-59-3	408140	413640	300220	386700	432030	529120	390620	414920	448420
mws0024	Negative	169.01	125	170.022	C7H6O5	[M-H]-	Gallic acid	Tannins	Tannin	149-91-7	3686300	3594500	4245400	203440	159280	207400	1479100	1822600	1850300
pme0124	Positive	173.09	115.5	172.085	C7H12N2O3	[M+H]+	Glycyl-L-proline	Amino acids and derivatives	Amino acids and derivatives	704-15-4	26349	28281	32526	21242	22382	21819	25212	19942	24569
pme0253	Positive	174.11	86	173.105	C8H15NO3	[M+H]+	N-Acetyl-L-leucine	Amino acids and derivatives	Amino acids and derivatives	1188-21-2	27580	4529.1	24084	16601	10539	18813	22996	18102	18087
pme2550	Negative	173.02	137	174.016	C6H6O6	[M-H]-	Cis-Aconitic acid	Organic acids	Organic acids	585-84-2	98807	87721	79647	88973	100850	96520	81468	87300	97922
mws0154	Negative	173.05	93	174.053	C7H10O5	[M-H]-	Shikimic acid	Organic acids	Organic acids	138-59-0	289310	227880	250080	210510	271970	268280	253560	250600	265270
mws0242	Negative	173.08	111	174.089	C8H14O4	[M-H]-	SubericAcid	Organic acids	Organic acids	505-48-6	174470	190080	207860	116830	180660	115000	159520	163780	179760
mws0260	Positive	175.12	116	174.112	C6H14N4O2	[M+H]+	L-Arginine	Amino acids and derivatives	Amino acids and derivatives	74-79-3	7271100	6932300	16341000	11836000	15981000	14307000	10206000	12314000	12060000
pme2559	Negative	174.04	88	175.048	C6H9NO5	[M-H]-	N-Acetylaspartate	Amino acids and derivatives	Amino acids and derivatives	997-55-7	297670	423120	485010	376480	380380	458530	373970	367570	316320
pme0008	Positive	176.1	113	175.096	C6H13N3O3	[M+H]+	L-Citrulline	Amino acids and derivatives	Amino acids and derivatives	372-75-8	1058700	880780	1376700	1442900	1642700	1113500	1257500	1339700	1327100
Hmfn00531	Negative	175.02	87.01	176.032	C6H8O6	[M-H]-	L-Ascorbic acid	Others	Vitamin	50-81-7	1314900	1278000	1419000	1274300	1108200	1438200	1037900	1256300	1155600
pmb3101	Negative	175.1	115	176.068	C7H12O5	[M-H]-	2-Isopropylmalate	Organic acids	Organic acids	-	193170	130250	255250	101270	170590	68258	128410	150040	156000
pme2024	Positive	177.1	160	176.095	C10H12N2O	[M+H]+	Serotonin*	Alkaloids	Plumerane	50-67-9	1459000	913570	789530	1032800	780710	733710	970950	999860	982650
pmb0774	Positive	177.1	160.3	176.095	C10H12N2O	[M+H]+	N-Hydroxy tryptamine*	Others	Others	-	1015300	643310	555420	725200	533500	524630	699210	707780	696230
pmb0468	Positive	178	161	177.046	C6H11NO3S	[M+H]+	N-Formylmethionine	Amino acids and derivatives	Amino acids and derivatives	4289-98-9	37505	20048	22981	22043	20132	14483	22631	20108	15003
mws0875	Positive	179.05	76	178.041	C5H10N2O3S	[M+H]+	Cysteinylglycine	Amino acids and derivatives	Amino acids and derivatives	19246-18-5	13990	28318	21942	24858	20379	17342	28852	25722	29100
pme1021	Negative	177.14	99	178.048	C6H10O6	[M-H]-	D-(+)-Glucono-1,5-lactone*	Others	Saccharides and Alcohols	90-80-2	44268	35394	40218	26153	35959	17539	25248	31601	30975
pme2253	Negative	177.04	59	178.048	C6H10O6	[M-H]-	L-Gulonic-γ-lactone*	Others	Saccharides and Alcohols	1128-23-0	125300	138350	148890	153560	118160	137920	119560	112330	121690
pmb2795	Negative	177	145	178.063	C10H10O3	[M-H]-	4-Methoxycinnamic acid	Phenolic acids	Phenolic acids	830-09-1	35491	37344	41802	8650.5	17703	6908.5	23422	23966	25672
pmb0786	Positive	180	162	179.079	C6H13NO5	[M+H]+	Glucosamine	Others	Saccharides and Alcohols	3416-24-8	452140	458170	386590	436710	379450	413670	433750	406370	398860
mws2212	Negative	179.03	135.05	180.042	C9H8O4	[M-H]-	Caffeic acid	Phenolic acids	Phenolic acids	331-39-5	534750	401210	452850	316330	414610	299860	363180	390630	419770
mws4170	Negative	179.06	59.01	180.063	C6H12O6	[M-H]-	D-Glucose*	Others	Saccharides and Alcohols	14431-43-7	16252000	18434000	16864000	16101000	15550000	17333000	14773000	17462000	16418000
mws0093	Negative	179.07	146	180.079	C10H12O3	[M-H]-	Coniferyl alcohol	Phenolic acids	Phenolic acids	458-35-5	182360	289950	164820	167910	205260	135650	186900	176410	167870
mws0250	Positive	182.08	136.1	181.074	C9H11NO3	[M+H]+	L-Tyrosine	Amino acids and derivatives	Amino acids and derivatives	60-18-4	1339100	913250	900900	1843200	1206200	925540	1160500	1354900	1260700
Hmtn001288	Negative	181.05	135.04	182.058	C9H10O4	[M-H]-	Methyl-(2,4-dihydroxyphenyl)acetate	Phenolic acids	Phenolic acids	-	13058	7028.2	15272	12917	11990	13075	12645	10279	13968
mws1350	Negative	181.05	151	182.058	C9H10O4	[M-H]-	Syringic Aldehyde	Phenolic acids	Phenolic acids	134-96-3	21956	22796	31747	35440	33604	32372	25202	29926	29754
mws1155	Negative	181.07	101.02	182.079	C6H14O6	[M-H]-	Mannitol*	Others	Saccharides and Alcohols	69-65-8	17011	17827	17282	10683	10802	13318	16225	13031	16399
pme2237	Negative	181.07	101	182.079	C6H14O6	[M-H]-	Dulcitol*	Others	Saccharides and Alcohols	608-66-2	82396	79757	69885	53188	47280	57479	59899	67350	63685
pme2596	Positive	184.06	148	183.053	C8H9NO4	[M+H]+	4-Pyridoxic acid	Others	Vitamin	82-82-6	72993	78953	66129	71692	80296	73246	69988	76202	76488
pme0309	Negative	183.03	124	184.037	C8H8O5	[M-H]-	3-O-Methylgallate	Tannins	Tannin	99-24-1	66801	72627	111940	9	23935	9	40309	42761	48635
mws0752	Negative	185.15	185.16	186.162	C11H22O2	[M-H]-	Undecylic Acid	Lipids	Free fatty acids	112-37-8	482210	469870	476360	483200	453760	489090	559870	604530	614150
Hmmp001310	Positive	188.07	118.07	187.063	C11H9NO2	[M+H]+	3-Indoleacrylic acid	Alkaloids	Alkaloids	1204-06-4	26510000	17714000	15953000	26795000	23766000	21616000	22827000	23094000	21685000
pmn001492	Negative	187.1	123.1	188.041	C11H8O3	[M-H]-	Ayapin	Lignans and Coumarins	Coumarins	494-56-4	34332	30868	43812	35407	69200	33184	35255	33410	49357
pme0137	Negative	187.07	125	188.08	C7H12N2O4	[M-H]-	N-α-Acetyl-L-glutamine	Amino acids and derivatives	Amino acids and derivatives	2490-97-3	1468800	1707900	1616600	1148900	1301200	1239500	1383500	1439200	1467500
mws0237	Negative	187.1	125	188.105	C9H16O4	[M-H]-	Anchoic Acid	Organic acids	Organic acids	123-99-9	642810	599330	813330	602360	1145100	633450	712570	679570	763610
pme0122	Positive	189.12	126	188.116	C8H16N2O3	[M+H]+	N6-Acetyl-L-lysine	Amino acids and derivatives	Amino acids and derivatives	692-04-6	4321100	3159400	2919100	5605500	3901800	3889800	3957900	3727300	4586700
pme3388	Positive	189.13	144	188.127	C7H16N4O2	[M+H]+	Homoarginine	Amino acids and derivatives	Amino acids and derivatives	156-86-5	595560	558900	639410	777770	817690	865890	681930	676120	675940
pme0075	Negative	188.1	128	189.064	C7H11NO5	[M-H]-	N-Acetyl-L-glutamic acid	Amino acids and derivatives	Amino acids and derivatives	1188-37-0	31089	37518	37218	38326	45068	63854	30942	39824	43701
pme2244	Positive	190.09	118.07	189.07	C11H11NO2	[M+H]+	3-Indolepropionic acid	Alkaloids	Plumerane	830-96-6	25964	20485	20444	27615	30065	21974	20830	26348	26035
mws0193	Positive	190.12	127	189.111	C7H15N3O3	[M+H]+	L-Homocitrulline	Amino acids and derivatives	Amino acids and derivatives	1190-49-4	619780	642510	498260	965130	629030	669660	775560	706320	694400
pme0278	Positive	191.1	128	190.095	C7H14N2O4	[M+H]+	2,6-Diaminooimelic acid	Amino acids and derivatives	Amino acids and derivatives	583-93-7	165960	127400	173160	184020	189810	152110	162290	170520	179640
mws0281	Negative	191.02	111.01	192.027	C6H8O7	[M-H]-	Citric Acid	Organic acids	Organic acids	77-92-9	4555000	4702500	5919200	4643700	5377600	4850100	4044400	4763000	4737500
Hmjp002337	Positive	193.04	133.03	192.033	C10H8O4	[M+H]+	Isoscopoletin (6-Hydroxy-7-Methoxycoumarin)	Lignans and Coumarins	Coumarins	776-86-3	32337	25230	29374	28615	26791	27242	23194	20906	26470
mws0277	Negative	191.06	85	192.063	C7H12O6	[M-H]-	Quinic Acid	Organic acids	Organic acids	77-95-2	569500	574200	689710	636500	734420	635090	564240	638530	613050
Lmmp002080	Positive	193.13	105.03	192.126	C11H16N2O	[M+H]+	BenzoylPutrescine	Alkaloids	Phenolamine	5692-23-9	440190	484720	440650	477460	606300	623180	531790	501430	497720
pme3705	Negative	193.04	73	194.043	C6H10O7	[M-H]-	D-Glucoronic acid	Others	Saccharides and Alcohols	6556-12-03	24939	23872	25805	24739	26855	23361	21213	19774	21962
mws0014	Negative	193.05	134.01	194.058	C10H10O4	[M-H]-	Ferulic acid	Phenolic acids	Phenolic acids	537-98-4	168970	167680	158160	104000	132620	150410	152160	159150	185590
mws2104	Negative	193.07	99.01	194.079	C7H14O6	[M-H]-	D-Pinitol	Others	Others	10284-63-6	34840	34936	29318	30262	29662	38595	27920	35599	36847
mws2218	Positive	195.09	83.06	194.08	C8H10N4O2	[M+H]+	Caffeine	Alkaloids	Alkaloids	1958-08-02	20830	6171.5	8100.9	4996.1	92017	10962	26195	29577	28848
pme0534	Negative	195.05	74.9	196.058	C6H12O7	[M-H]-	Gluconic acid	Others	Saccharides and Alcohols	526-95-4	1044700	1218400	1175300	1012500	1009800	1216900	947760	1098800	1117700
pmb2497	Negative	197	153	198.053	C9H10O5	[M-H]-	4-Hydroxy-3-methoxymandelate	Phenolic acids	Phenolic acids	1955-10-07	236550	303650	277520	226910	305110	337260	250350	281510	286810
pmb2640	Negative	199.17	181	200.178	C12H24O2	[M-H]-	Lauric acid	Lipids	Free fatty acids	143-07-7	9808.1	7540.7	8297	7913.3	6835.3	8601.8	7541.9	7396.8	7969.9
mws5037	Positive	203.14	86.1	202.132	C9H18N2O3	[M+H]+	Alanylleucine	Amino acids and derivatives	Amino acids and derivatives	1999-42-4	51694	61034	36767	37519	49580	38131	51757	44362	42442
mws0018	Positive	203.22	83	202.216	C10H26N4	[M+H]+	Spermine	Alkaloids	Phenolamine	71-44-3	19113000	18399000	18333000	17519000	16354000	19615000	19512000	17689000	18986000
Wmhn001652	Negative	203.08	116.05	204.042	C11H8O4	[M-H]-	3-Methoxy-juglone	Quinones	Quinones	-	20499000	13323000	12527000	21176000	15311000	17126000	15789000	17275000	17598000
mws0282	Negative	203.08	116.05	204.09	C11H12N2O2	[M-H]-	L-Tryptophan	Amino acids and derivatives	Amino acids and derivatives	73-22-3	23847000	16924000	14882000	25691000	20877000	20559000	18757000	21474000	21183000
pme1261	Positive	206.14	76	205.131	C9H19NO4	[M+H]+	Pantothenol	Others	Saccharides and Alcohols	16485-10-2	9589.3	10380	28691	8037.2	15709	10833	15855	15706	16416
mws2125	Negative	166.98	78.7	205.938	C3H4KO6P	[M-K]-	Phosphoenolpyruvic acid	Organic acids	Organic acids	4265-07-0	285760	359650	291240	218010	254850	247610	245030	236790	255950
Lmln010063	Negative	205.16	189.13	206.167	C14H22O	[M-H]-	2,6-Di-t-butylphenol	Phenolic acids	Phenolic acids	128-39-2	1022800	965260	903790	1033200	976720	973210	722600	680730	655110
pme3443	Negative	207.07	192	208.074	C11H12O4	[M-H]-	Sinapinaldehyde	Phenolic acids	Phenolic acids	4206-58-0	17689	27745	22610	24785	39162	35129	21157	23859	26556
Hmcn000192	Negative	209.07	59.01	210.073	C7H14O7	[M-H]-	Sedoheptulose	Others	Saccharides and Alcohols	3019-74-7	145300	162600	143140	105030	141000	142620	132230	133940	158920
mws0853	Negative	209.08	179	210.089	C11H14O4	[M-H]-	Sinapyl alcohol	Phenolic acids	Phenolic acids	537-33-7	20951	33124	21934	55996	42338	50008	40999	35913	35875
Lmhp002764	Positive	211.13	70.07	211.144	C11H18N2O2	[M+H]+	Cyclo(Pro-Leu)	Amino acids and derivatives	Amino acids and derivatives	-	39011	51995	36391	65307	49851	37753	39260	41583	37927
pme0170	Positive	217.13	158	216.122	C8H16N4O3	[M+H]+	N-α-Acetyl-L-arginine	Amino acids and derivatives	Amino acids and derivatives	155-84-0	240980	171530	198150	256900	174320	146370	191150	215930	245090
pme2566	Negative	217.08	199	218.09	C8H14N2O5	[M-H]-	(5-L-Glutamyl)-L-amino acid	Amino acids and derivatives	Amino acids and derivatives	5875-41-2	1457100	1409900	1448700	1997700	1888300	2047400	1498500	1617300	1551400
mws0677	Positive	219.11	160	218.106	C12H14N2O2	[M+H]+	N-Acetyl-5-hydroxytryptamine	Alkaloids	Alkaloids	1210-83-9	276540	272910	243570	244780	282350	326920	299780	266440	295890
mws1337	Positive	220.12	202.1	219.111	C9H17NO5	[M+H]+	D-Pantothenic Acid	Others	Vitamin	79-83-4	2399200	2552700	2067700	2748600	2561600	2665700	2646300	2626300	2323800
pme1228	Positive	221.09	204	220.085	C11H12N2O3	[M+H]+	5-Hydroxy-L-tryptophan	Amino acids and derivatives	Amino acids and derivatives	56-69-9	269600	275870	215020	374200	387310	362690	308620	359170	296890
pme2755	Positive	222	144	221.09	C8H15NO6	[M+H]+	N-Acetyl-D-glucosamine	Others	Saccharides and Alcohols	7512-17-6	432810	383080	407130	403260	349710	415020	403010	349540	355100
mws5042	Positive	223.11	120.09	222.1	C11H14N2O3	[M+H]+	Glycylphenylalanine	Amino acids and derivatives	Amino acids and derivatives	721-66-4	85325	80991	94706	75363	87420	73861	81427	89061	79011
mws0520	Positive	224.09	136	223.084	C11H13NO4	[M+H]+	N-Acetyl-L-tyrosine	Amino acids and derivatives	Amino acids and derivatives	537-55-3	10468	3671.6	6616.7	3991	7837.9	5396.2	5743.6	6081.8	5904.7
mws4085	Negative	223.06	193	224.068	C11H12O5	[M-H]-	Sinapic acid	Phenolic acids	Phenolic acids	530-59-6	26995	33471	41173	22443	26417	22990	27407	31876	28899
pmb2643	Negative	225.19	207	226.193	C14H26O2	[M-H]-	Myristoleic acid	Lipids	Free fatty acids	544-64-9	12402	9825	13913	7526.2	25414	9722.3	12196	13001	13355
pme1194	Positive	228.1	112	227.091	C9H13N3O4	[M+H]+	Deoxycytidine	Nucleotides and derivatives	Nucleotides and derivatives	951-77-9	11427	13865	17260	29671	14234	14469	27922	28707	20685
mws2105	Positive	229.09	211.1	228.079	C14H12O3	[M+H]+	Benzyl salicylate	Phenolic acids	Phenolic acids	118-58-1	8336.1	3693.2	5764.4	5412.6	5636.5	7705	4979.1	8295.3	7728.1
mws0119	Negative	227.2	227.2	228.209	C14H28O2	[M-H]-	Myristic Acid	Lipids	Free fatty acids	544-63-8	19139000	17641000	18492000	14709000	14752000	15590000	12608000	13658000	12749000
pma6455	Negative	229.01	96.97	230.02	C5H11O8P	[M-H]-	Ribulose-5-phosphate	Others	Saccharides and Alcohols	4300-28-1	168950	183250	156140	268430	221470	251670	188260	209200	221480
Lmhp001670	Positive	231.16	72.08	231.17	C11H22N2O3	[M+H]+	L-Valyl-L-Leucine	Amino acids and derivatives	Amino acids and derivatives	3989-97-7	93083	75386	67174	113770	88101	86785	96114	91887	87150
pmb0490	Positive	235.14	147.04	234.137	C13H18N2O2	[M+H]+	p-Coumaroylputrescine	Alkaloids	Phenolamine	34136-53-3	39091000	8830900	7998200	3025100	9	9	9400900	9961500	10349000
pmb0962	Positive	235.1	118.3	234.158	C10H22N2O4	[M+H]+	L-Lysine butyrate	Amino acids and derivatives	Amino acids and derivatives	80407-71-2	16708	7410.6	8582.1	26079	25690	13019	11127	17583	20052
mws4176	Positive	237.12	120.09	236.116	C12H16N2O3	[M+H]+	L-Alanyl-L-Phenylalanine	Amino acids and derivatives	Amino acids and derivatives	3061-90-3	85916	81278	91777	118030	84683	99608	117470	107510	101760
Lmhn003240	Negative	237.04	121.03	238.048	C11H10O6	[M-H]-	Benzoylmalic acid	Phenolic acids	Phenolic acids	-	55977	48858	57788	42849	91852	65562	65764	57527	75234
pmn001669	Negative	237.08	147	238.084	C12H14O5	[M-H]-	Methyl sinapate	Phenolic acids	Phenolic acids	20733-94-2	2094.7	2821	2426.4	1686.6	3254	1423.5	1986.6	2457.2	2719.3
pmp000476	Positive	240.2	57.1	239.189	C14H25NO2	[M+H]+	N-isobutyl-4,5-epoxy-2E-decaenamide	Alkaloids	Alkaloids	-	5828.9	5665.4	11932	5204.1	6576.8	6726.6	9138.8	6466.8	6580.6
pme0264	Positive	243.1	127	242.09	C10H14N2O5	[M+H]+	Thymidine	Nucleotides and derivatives	Nucleotides and derivatives	50-89-5	91475	137910	101770	102190	141740	82838	108600	118900	116440
mws0359	Negative	241.22	241.22	242.225	C15H30O2	[M-H]-	Pentadecanoic Acid	Lipids	Free fatty acids	1002-84-2	311680	295280	282860	171260	305890	247550	255930	304390	307330
pme3732	Positive	244.09	112	243.086	C9H13N3O5	[M+H]+	Cytidine	Nucleotides and derivatives	Nucleotides and derivatives	65-46-3	112370	71729	71364	81791	92950	81967	94571	79122	83380
mws0248	Negative	243.06	110	244.07	C9H12N2O6	[M-H]-	Uridine	Nucleotides and derivatives	Nucleotides and derivatives	58-96-8	50550	53096	58364	46956	54321	50312	32206	51031	57311
pme2266	Positive	245.1	227	244.088	C10H16N2O3S	[M+H]+	Biotin	Others	Vitamin	58-85-5	23125	25998	13385	36965	24143	19789	17253	21931	18670
Lmhp002031	Positive	245.18	86.1	245.186	C12H24N2O3	[M+H]+	L-Leucyl-L-Leucine	Amino acids and derivatives	Amino acids and derivatives	3303-31-9	65109	53793	46556	48063	61504	53394	69311	61581	62076
pmb2591	Negative	245.09	203.2	246.1	C13H14N2O3	[M-H]-	Acetyltryptophan	Amino acids and derivatives	Amino acids and derivatives	2280-01-05	64304	10656	26661	33340	6010.8	36847	22553	21255	33882
pme1306	Positive	250.05	134	249.04	C8H12NO6P	[M+H]+	Pyridoxine 5'-phosphate	Others	Vitamin	447-05-2	9415	12564	10216	11192	11190	12936	10379	10659	16443
pme3961	Positive	252.11	136	251.102	C10H13N5O3	[M+H]+	Deoxyadenosine	Nucleotides and derivatives	Nucleotides and derivatives	958-09-8	54815	24219	69323	30468	33253	31669	41263	41556	34755
Lmmp001410	Positive	253.15	165.05	252.147	C13H20N2O3	[M+H]+	Dihydrocaffeoylputrescine	Alkaloids	Phenolamine	-	1174400	1299300	666180	1291600	1103400	735190	1072300	1174900	1113600
mws0361	Negative	253.22	235.19	254.225	C16H30O2	[M-H]-	Palmitoleic Acid	Lipids	Free fatty acids	373-49-9	16394	14543	15464	8803.1	20384	12769	17379	19473	18948
pma3101	Positive	256.08	124.1	256.082	C11H14NO6+	[M]+	Nicotinate D-ribonucleoside	Others	Vitamin	17720-18-2	3405700	3428000	3588700	3134900	4106500	3301400	3570100	3115000	3285600
pmn001578	Negative	255.23	255.23	256.24	C16H32O2	[M-H]-	Palmitic acid	Lipids	Free fatty acids	1957-10-03	33897000	29039000	27712000	21953000	18861000	21621000	21103000	26649000	26956000
mws0120	Positive	258.11	104.11	257.103	C8H20NO6P	[M+H]+	Choline alfoscerate	Lipids	PC	28319-77-9	123180	117740	115200	104810	178520	98821	143630	105190	112100
mws0866	Negative	259.02	97	260.03	C6H13O9P	[M-H]-	D-Glucose 6-phosphate	Others	Saccharides and Alcohols	56-73-5	3072100	3464300	3193300	2990300	3528600	3639900	2908300	3047900	3078700
Lmlp003161	Positive	265.15	177.06	264.147	C14H20N2O3	[M+H]+	Feruloylputrescine	Alkaloids	Phenolamine	-	65158000	43647000	41291000	27972000	64383000	6220700	43828000	45862000	42685000
pmp001244	Positive	266.13	207.06	266.124	C14H20NO4+	[M]+	Caffeoylcholine	Alkaloids	Alkaloids	87189-10-4	1249500	582210	208260	520850	429350	126150	514480	571670	516340
Lmmp002013	Positive	267.17	179.07	266.163	C14H22N2O3	[M+H]+	Dihydroferuloylputrescine	Alkaloids	Phenolamine	-	173610	99558	76401	141970	161140	142540	143770	129490	136110
Hmsn000210	Negative	133.01	115.01	266.224	C17H30O2	[M-H]-	Methyl 7,10-hexadecadienoate	Lipids	Free fatty acids	-	7844700	6931200	6728400	6408300	5633700	4700300	5834800	6223700	6208800
pme0230	Positive	268.1	136.06	267.097	C10H13N5O4	[M+H]+	Adenosine	Nucleotides and derivatives	Nucleotides and derivatives	58-61-7	7822500	5625700	7401900	6245100	7546100	4475900	7090500	6653500	6187800
mws1060	Negative	267.07	135	268.081	C10H12N4O5	[M-H]-	9-(Arabinofuranosyl)hypoxanthine	Nucleotides and derivatives	Nucleotides and derivatives	7013-16-3	67130	43989	35872	46555	36101	31076	41392	43765	40022
pmp000086	Positive	269.1	177.05	268.095	C13H16O6	[M+H]+	1-Feruloyl-sn-glycerol	Phenolic acids	Phenolic acids	-	21974	19697	17330	25191	9	21078	21839	23290	18456
mws0383	Negative	267.23	267.23	268.24	C17H32O2	[M-H]-	Cis-10-Heptadecenoic Acid	Lipids	Free fatty acids	29743-97-3	5469000	2802900	3084500	1099300	10605000	3960000	4316000	5070800	5098600
pmp000571	Positive	271.06	153.01	270.053	C15H10O5	[M+H]+	Apigenin*	Flavonoids	Flavonoid	520-36-5	21391	10036	19477	12063	5566	10930	21016	18903	17049
mws0063	Positive	271.06	215	270.053	C15H10O5	[M+H]+	Genistein*	Flavonoids	Isoflavones	446-72-0	289890	300380	282250	279820	304370	320380	332540	296320	246730
mws1297	Negative	269.1	101.02	270.11	C13H18O6	[M-H]-	Benzyl Glucoside	Phenolic acids	Phenolic acids	4304-12-05	9164.8	5375.5	7497	4866.4	14559	11713	9171	7621.9	9981.4
mws0362	Negative	269.25	269.24	270.256	C17H34O2	[M-H]-	Margaric Acid	Lipids	Free fatty acids	506-12-7	329350	178570	187830	73424	391420	177040	237960	271820	281440
pme0376	Negative	271.06	151	272.068	C15H12O5	[M-H]-	Naringenin*	Flavonoids	Dihydroflavone	480-41-1	2267400	2769400	2539100	21851	25832	14196	1418900	1593700	1564300
pme2960	Positive	273.08	153	272.068	C15H12O5	[M+H]+	Naringenin chalcone*	Flavonoids	Chalcones	73692-50-9	5876800	7456500	6375600	41012	40827	27580	4005000	4178500	4140800
Lmmn003323	Negative	271.23	225.22	272.235	C16H32O3	[M-H]-	2-Hydroxyhexadecanoic acid	Organic acids	Organic acids	764-67-0	554970	638360	503000	465760	588310	408600	474340	495300	516830
pme1201	Negative	273.08	167	274.084	C15H14O5	[M-H]-	Phloretin	Flavonoids	Chalcones	60-82-2	31098	33229	36176	9	4996.4	9	18167	19125	20830
pme1712	Negative	275	257	276.132	C11H20N2O6	[M-H]-	L-Saccharopine	Amino acids and derivatives	Amino acids and derivatives	997-68-2	42213	32906	34691	40950	43085	38186	36721	39954	42281
pmb0508	Positive	277.17	147.04	276.159	C14H20N4O2	[M+H]+	p-Coumaroylagmatine	Alkaloids	Phenolamine	7295-86-5	1505700	1275800	1431600	854640	728620	698610	1131900	1052900	1050500
Lmlp003461	Positive	277.19	147.05	276.159	C14H20N4O2	[M+H]+	N-p-Coumaroyl agmatine isomer	Alkaloids	Phenolamine	-	7476700	2207400	2457500	375110	166620	157470	2232100	2259600	2258200
mws1038	Negative	277.12	146	278.13	C11H22N2O4S	[M-H]-	(R)-Pantetheine	Others	Others	496-65-1	43196	54526	52939	41650	56857	53528	40029	53297	42356
Lmlp012720	Positive	279.16	149.02	278.152	C16H22O4	[M+H]+	Dibutyl phthalate	Phenolic acids	Phenolic acids	84-74-2	12931000	10634000	11676000	12469000	12547000	15135000	12909000	10378000	9246100
mws0367	Negative	277.22	277.22	278.225	C18H30O2	[M-H]-	α-Linolenic Acid*	Lipids	Free fatty acids	463-40-1	27564000	17877000	17228000	19530000	35194000	17986000	23155000	24004000	23834000
pmb0889	Positive	279.23	95.1	278.225	C18H30O2	[M+H]+	Punicic acid	Lipids	Free fatty acids	544-72-9	611350	318680	214010	508510	208270	338040	405510	397580	364870
mws0366	Negative	277.22	277.22	278.225	C18H30O2	[M-H]-	γ-Linolenic Acid*	Lipids	Free fatty acids	506-26-3	27803000	18369000	17472000	20090000	35524000	18479000	23553000	24190000	24541000
HmLp006664	Positive	280.19	137.06	279.183	C16H25NO3	[M+H]+	Decoyl vanillylamide	Alkaloids	Alkaloids	-	6764400	3432900	2568500	2607000	7663300	5190200	5274100	4794700	4609200
Lmhn002926	Negative	279.05	163.04	280.058	C13H12O7	[M-H]-	p-Coumaroylmalic acid	Phenolic acids	Phenolic acids	-	122710	117850	95922	45136	69683	37195	80485	85988	85440
mws0629	Positive	281.11	166	280.106	C13H16N2O5	[M+H]+	L-Aspartyl-L-Phenylalanine	Amino acids and derivatives	Amino acids and derivatives	13433-09-5	55284	56174	54793	54711	45945	52186	53339	45763	39921
pmp001245	Positive	280.15	221.08	280.138	C15H22NO4+	[M]+	Feruloylcholine	Alkaloids	Alkaloids	85927-25-9	346080	328930	196210	212520	743420	184330	368700	366850	336740
mws1491	Negative	279.23	279.23	280.24	C18H32O2	[M-H]-	Linoleic acid	Lipids	Free fatty acids	60-33-3	32217000	17617000	15257000	26351000	8523300	11798000	17384000	20950000	21540000
YC512118	Positive	282.28	247.24	281.272	C18H35NO	[M+H]+	Octadecenoic amide	Others	Others	-	24990	27316	30938	29842	39422	37258	33955	33295	34413
mws0396	Negative	281.25	281.25	282.256	C18H34O2	[M-H]-	Elaidic Acid	Lipids	Free fatty acids	112-79-8	415450	369020	266190	442960	287530	311360	320030	355970	373820
pme1178	Positive	284.1	152	283.092	C10H13N5O5	[M+H]+	Guanosine	Nucleotides and derivatives	Nucleotides and derivatives	118-00-3	1082100	904150	1100200	1402500	1450100	1293200	1462600	1334500	1160900
mws0668	Negative	283.07	151	284.076	C10H12N4O6	[M-H]-	Xanthosine	Nucleotides and derivatives	Nucleotides and derivatives	146-80-5	91962	91745	83157	59643	85533	78114	66474	75607	78864
mws1489	Negative	283.26	283.26	284.272	C18H36O2	[M-H]-	Stearic Acid	Lipids	Free fatty acids	1957-11-04	30558000	37298000	33033000	32716000	35382000	32878000	3329800	3571300	3862300
pmp001269	Positive	286.31	268.3	285.303	C18H39NO	[M+H]+	Hexadecyl ethanolamine	Lipids	Free fatty acids	-	5601.9	5388.8	12333	4156.2	36685	12042	14222	13732	12339
mws0064	Negative	287.06	135	288.063	C15H12O6	[M-H]-	Eriodictyol	Flavonoids	Dihydroflavone	552-58-9	35957	38114	33216	9	9	9	17910	17438	19386
pmn001686	Negative	287.22	241.22	288.23	C16H32O4	[M-H]-	10,16-Dihydroxypalmitic acid	Lipids	Free fatty acids	3233-90-7	67970	65939	84466	106590	98791	90595	86091	87717	88056
pmb3081	Negative	289	97	290.004	C6H11PO11	[M-H]-	Glucarate O-Phosphoric acid	Others	Saccharides and Alcohols	-	2743800	4271800	3470100	4469300	5616200	4634000	2748800	3355600	3026100
pmb2657	Negative	289.1	97.1	290.123	C10H18N4O6	[M-H]-	Argininosuccinic acid	Organic acids	Organic acids	2387-71-5	94534	90873	85381	70298	73300	76301	88459	86995	95600
pmn001728	Negative	289.12	203.08	290.127	C15H18N2O4	[M-H]-	N-Acetyl-L-tryptophan	Amino acids and derivatives	Amino acids and derivatives	1218-34-4	21521	15962	10784	13589	13435	19105	14254	12172	19137
pmb0885	Positive	291	190.9	290.188	C18H26O3	[M+H]+	4-O-9Z,11Z,13E,15E-octadecatetraenoic acid	Lipids	Glycerol ester	-	17862	14510	14814	17922	14033	17945	16505	14859	16696
mws2216	Positive	294.21	137.1	293.199	C17H27NO3	[M+H]+	Nordihydrocapsaicin*	Alkaloids	Alkaloids	28789-35-7	6368600	3580700	4001500	2644600	8620800	5222400	5633400	5456100	5241900
HmLn008019	Negative	292.19	156.14	293.199	C17H27NO3	[M-H]-	Nonoyl vanillylamide*	Alkaloids	Alkaloids	2444-46-4	2082400	1108400	1330300	733360	3155600	1842600	1884300	1772500	1654100
pmb0494	Positive	295.17	207.07	294.158	C15H22N2O4	[M+H]+	Sinapoylputrescine	Alkaloids	Phenolamine	70185-57-8	1201600	1627600	1065500	662410	654970	779410	1211000	1005700	1076600
HmLn007772	Negative	293.18	221.16	294.183	C17H26O4	[M-H]-	Nordihydrocapsiate	Phenolic acids	Phenolic acids	220012-53-3	484110	591970	694590	592610	579700	553070	714560	692370	704590
pmb2787	Negative	293.21	275.1	294.219	C18H30O3	[M-H]-	9-KODE	Lipids	Free fatty acids	54232-59-6	16070	7946	10213	17721	12683	12265	12868	14312	14848
Lmqp000329	Positive	296.07	104.11	295.056	C8H14N3O7P	[M+H]+	5-Aminoimidazole ribonucleotide	Nucleotides and derivatives	Nucleotides and derivatives	25635-88-5	82075	91975	83219	81752	150890	58654	96061	82344	88033
Rfmb090	Negative	295.23	195.14	296.235	C18H32O3	[M-H]-	13-Hydroxy-9,11-octadecadienoic acid*	Lipids	Free fatty acids	5204-88-6	524410	275910	225590	374800	220810	274240	310640	334730	330310
Rfmb091	Negative	295.23	195.14	296.235	C18H32O3	[M-H]-	9(S)-HODE*	Lipids	Free fatty acids	15514-85-9	522060	265980	224770	371120	224920	274900	314010	328580	319300
pme1474	Positive	298.1	136	297.09	C11H15N5O3S	[M+H]+	5'-Deoxy-5'-(methylthio)adenosine	Nucleotides and derivatives	Nucleotides and derivatives	2457-80-9	5344700	4910400	8189300	5768600	6987400	5680400	6942200	6443100	7202800
pmb0197	Positive	298.1	166.3	297.107	C11H15N5O5	[M+H]+	N7-Methylguanosine	Nucleotides and derivatives	Nucleotides and derivatives	20244-86-4	30271	19960	27914	40534	31008	27441	35821	31642	21250
pmp001204	Positive	299.09	284.1	298.084	C17H14O5	[M+H]+	Apigenin-7,4'-dimethyl ether	Flavonoids	Flavonoid	5128-44-9	9	9	9	1113.4	6107.5	1157.7	3997.7	3238.5	2353.3
pmf0297	Negative	297.32	183.1	298.324	C20H42O	[M-H]-	1-Eicosanol	Lipids	Glycerol ester	629-96-9	364980	383760	411960	347430	486250	289410	390090	398600	382770
pmp000001	Positive	301.07	286.05	300.063	C16H12O6	[M+H]+	Hispidulin*	Flavonoids	Flavonoid	1447-88-7	313420	52904	63139	24986	196880	30744	128020	127020	127540
pmp000548	Positive	301.07	286.04	300.063	C16H12O6	[M+H]+	Pratensein*	Flavonoids	Isoflavones	2284-31-3	289530	55907	61505	26496	179210	36232	138910	128450	118190
Zmhn001926	Negative	299.08	137.02	300.084	C13H16O8	[M-H]-	Salicylic acid O-glycoside*	Phenolic acids	Phenolic acids	-	1630300	1610500	1790100	1604300	1872700	1451900	1765700	1772100	1663600
Zmxn001997	Negative	299.08	137.02	300.084	C13H16O8	[M-H]-	Isosalicylic acid O-glycoside*	Phenolic acids	Phenolic acids	-	4580100	4994200	4574900	2105700	2172000	2421300	3421000	3767500	3404500
Hmtn001302	Negative	299.08	137.02	300.085	C13H16O8	[M-H]-	Glucosyloxybenzoic acid*	Phenolic acids	Phenolic acids	-	1253600	1424300	1424300	1167100	1417400	1198700	1372100	1387000	1374700
Lmqn008288	Negative	299.26	299.26	300.267	C18H36O3	[M-H]-	3-Hydroxy-stearic acid	Lipids	Free fatty acids	17773-30-7	233650	236380	225670	217690	214770	204960	301070	328810	322700
pmb3079	Negative	300.05	96.9	301.056	C8H16NO9P	[M-H]-	N-Acetyl-D-glucosamine 1-phosphate	Others	Others	-	52076	57597	37499	67333	54431	76017	56807	67794	54206
mws0920	Negative	301.04	151	302.043	C15H10O7	[M-H]-	Tricetin	Flavonoids	Flavonoid	520-31-0	27750	30990	31739	17557	20428	20318	21806	27056	28244
mws0463	Negative	301.07	164	302.079	C16H14O6	[M-H]-	Hesperetin	Flavonoids	Dihydroflavone	520-33-2	4726.4	9768.3	4452.4	9	9	9	3133.5	2520.5	3226.8
pmp000032	Positive	306.17	288.3	305.163	C17H23NO4	[M+H]+	Saxorumamide	Alkaloids	Alkaloids	-	162590	149070	125280	189610	180740	185580	162270	156850	150840
mws1604	Positive	306.21	137	305.199	C18H27NO3	[M+H]+	Capsaicin	Alkaloids	Alkaloids	404-86-4	6025800	4533200	4546200	2732400	10980000	6097100	7116600	6597000	6068100
pmb0496	Positive	307.18	177.05	306.169	C15H22N4O3	[M+H]+	N-Feruloylagmatine	Alkaloids	Phenolamine	-	43316	20913	26514	24118	8380.9	12287	30400	16484	19126
pme1373	Negative	306.05	110	307.057	C9H14N3O7P	[M-H]-	2'-Deoxycytidine-5'-monophosphate	Nucleotides and derivatives	Nucleotides and derivatives	1032-65-1	10509	12770	14361	15183	13160	15383	11631	10558	11524
pme1086	Negative	306.08	143	307.084	C10H17N3O6S	[M-H]-	Glutathione reduced form	Amino acids and derivatives	Amino acids and derivatives	70-18-8	1069900	1438300	1214800	1168800	1522100	1265600	1123900	1277800	1418300
mws2182	Positive	308.22	184.1	307.215	C18H29NO3	[M+H]+	Dihydrocapsaicin*	Alkaloids	Alkaloids	19408-84-5	2239800	1470300	1838400	966080	4182000	1945900	2434000	2217200	2090600
HmLp007622	Positive	308.22	137.06	307.215	C18H29NO3	[M+H]+	Decanoyl vanillylamide*	Alkaloids	Alkaloids	-	5287900	3444500	3820400	2120800	8470300	4500200	5948000	5082300	4910000
pmb2855	Negative	307	145	308.122	C11H20N2O8	[M-H]-	L-Glutamine O-glycoside	Amino acids and derivatives	Amino acids and derivatives	-	347890	120010	685160	484330	171930	611310	301640	388180	409880
pmn001610	Negative	307.26	307.3	308.272	C20H36O2	[M-H]-	Eicosadienoic acid	Lipids	Free fatty acids	5598-38-9	153850	95322	83781	133340	93144	62540	84560	113830	105140
Lmhn003074	Negative	309.06	193.05	310.069	C14H14O8	[M-H]-	Feruloylmalic acid	Phenolic acids	Phenolic acids	-	105680	107120	105160	73564	107330	55924	87921	83008	75094
pmb2791	Negative	309.21	209.1	310.1	C18H30O4	[M-H]-	9-HpOTrE	Lipids	Glycerol ester	111004-08-1	3165.6	2985.2	3723.2	2545.6	6047.2	4106.6	3756.7	3674.1	4291.5
pme3967	Positive	312.13	180	311.123	C12H17N5O5	[M+H]+	2-(Dimethylamino)guanosine	Nucleotides and derivatives	Nucleotides and derivatives	2140-67-2	33589	34998	28055	49185	40131	37705	48653	39876	28831
pmb2804	Negative	311.1	171.3	312.23	C18H32O4	[M-H]-	13-HPODE	Lipids	Glycerol ester	33964-75-9	51189	28193	11156	37673	10094	23197	25337	28120	27626
Lmtn001630	Negative	312.11	150.05	313.116	C14H19NO7	[M-H]-	2-Glucosyloxy-2-phenylacetic acid amide	Alkaloids	Alkaloids	-	23597	26691	20557	18636	14499	20019	20288	23780	23821
mws1433	Positive	314.14	177.05	313.131	C18H19NO4	[M+H]+	Feruloyltyramine	Alkaloids	Phenolamine	66648-43-9	672230	602520	239050	59230	230410	128800	340850	326510	326650
Rfmb089	Negative	313.24	295.23	314.246	C18H34O4	[M-H]-	9,10-Dihydroxy-12-octadecenoic acid	Lipids	Free fatty acids	263399-34-4	341050	350810	387460	492250	579500	442740	430150	444990	432450
pmb2871	Negative	315.07	153	316.079	C13H16O9	[M-H]-	2,5-Dihydroxy benzoic acid O-glucoside	Phenolic acids	Phenolic acids	-	168180	103760	74060	34541	65622	42512	76941	81908	90277
Hmtn001120	Negative	315.11	153.06	316.116	C14H20O8	[M-H]-	5-(2-Hydroxyethyl)-2-O-glucosylohenol	Phenolic acids	Phenolic acids	-	242200	221150	243070	91996	189980	108420	190410	201920	196950
pme3459	Positive	317.21	299	316.204	C20H28O3	[M+H]+	Caffeyl alcohol	Phenolic acids	Phenolic acids	469-83-0	38704	29869	18639	42636	31050	59525	41014	35387	32180
HmLp007580	Positive	320.22	137.06	319.215	C19H29NO3	[M+H]+	Homocapsaicin	Alkaloids	Alkaloids	-	517120	433520	300450	202090	1047500	552440	586750	538870	517220
mws0582	Positive	322.11	130	321.099	C11H19N3O6S	[M+H]+	S-(Methyl)glutathione	Amino acids and derivatives	Amino acids and derivatives	2922-56-7	31161	26593	51940	34486	36390	30558	51694	36583	41925
HmLp007087	Positive	322.2	153.05	321.194	C18H27NO4	[M+H]+	ω-Hydroxycapsaicin	Alkaloids	Alkaloids	-	53185	26095	12693	37560	10125	24620	31541	26903	28422
HmLp008036	Positive	322.24	137.06	321.23	C19H31NO3	[M+H]+	Homodihydrocapsaicin	Alkaloids	Alkaloids	-	1962400	1053000	1268000	662680	3179600	1738100	1941600	1731400	1718600
pme3188	Negative	323.03	211	324.036	C9H13N2O9P	[M-H]-	Uridine 5'-monophosphate	Nucleotides and derivatives	Nucleotides and derivatives	58-97-9	75012	96359	54907	96002	57718	87238	51012	56473	66170
YC512115	Positive	325.15	163.13	324.147	C19H20N2O3	[M+H]+	Nicotine-Hex	Alkaloids	Alkaloids	-	56729	59813	50961	60809	54273	51055	60744	56329	65090
YC512112	Positive	325.18	163.12	324.169	C16H24O5N2	[M+H]+	Anabasine-glucoside	Alkaloids	Alkaloids	-	74110	62604	61973	74395	58811	62409	86858	86046	69538
mws0393	Positive	325.19	160	324.184	C20H24O2N2	[M+H]+	Quinine	Alkaloids	Alkaloids	130-95-0	354530	381260	255790	492300	458520	589470	465280	456070	405910
mws0983	Positive	326.31	62.06	325.298	C20H39NO2	[M+H]+	N-Oleoylethanolamine	Others	Others	111-58-0	21842	17805	16589	14822	24876	18421	19140	13900	11991
pmn001419	Negative	325.09	163.04	326.1	C15H18O8	[M-H]-	1-O-[(E)-p-Cumaroyl]-glucose	Phenolic acids	Phenolic acids	-	9009000	7916700	8203000	7703400	7472000	5774900	7121700	7869400	8557800
pmn001691	Negative	327.22	291.2	328.225	C18H32O5	[M-H]-	9,12,13-Trihyroxy-10,15-octadecadienoic acid	Lipids	Free fatty acids	-	4407.7	4729	5534.5	7903.9	6188.4	8192.4	6725.4	5943.8	5504.2
mws0884	Negative	328.05	134.2	329.053	C10H12N5O6P	[M-H]-	Cyclic AMP	Nucleotides and derivatives	Nucleotides and derivatives	60-92-4	295440	217200	126790	217580	101370	205050	185690	217600	229290
pmp000004	Positive	331.08	316.06	330.074	C17H14O7	[M+H]+	Jaceosidin	Flavonoids	Flavonoid	18085-97-7	70967	15246	23271	4935.7	49829	6400.1	35176	31978	33028
mws0917	Negative	329.07	314	330.074	C17H14O7	[M-H]-	3,7-Di-O-methylquercetin	Flavonoids	Flavonols	2068-02-02	9756	2229.3	3441.3	782.39	6494.3	863.89	4685.8	5171.6	5609.4
Lmtn002565	Negative	329.11	167.03	330.095	C14H18O9	[M-H]-	1-O-Vanilloyl-β-D-Glucose	Phenolic acids	Phenolic acids	-	151410	160490	196770	55666	61339	61176	102420	111300	112030
pmn001517	Negative	329.12	167	330.131	C15H22O8	[M-H]-	3,4,5-Trimethoxyphenyl-Glucoside	Phenolic acids	Phenolic acids	-	7258900	2609900	3054500	1985300	7257400	1987300	3906300	4379000	4619000
pmn001694	Negative	329.23	229.15	330.241	C18H34O5	[M-H]-	9,10,13-Trihyroxy-11-octadecadienoic acid	Lipids	Free fatty acids	-	11987	6003.9	6066.5	7039.9	5134.4	4930.6	6856.7	6802.2	7624.9
pmp001284	Positive	331.28	313.27	330.277	C19H38O4	[M+H]+	Monopalmitin	Lipids	Glycerol ester	542-44-9	2947.8	3204.6	1870.9	4782.5	1255.5	3946.1	3800.2	3598.9	3106.4
pme3184	Positive	332.08	136	331.068	C10H14N5O6P	[M+H]+	2'-Deoxyadenosine-5'-monophosphate	Nucleotides and derivatives	Nucleotides and derivatives	653-63-4	1416900	1101900	1149100	1209200	1218300	1031200	1247200	1190200	1114500
pmb0789	Positive	332.13	152.07	331.127	C14H21NO8	[M+H]+	Pyridoxine-5'-O-glucoside	Others	Vitamin	-	3914600	3532900	3966200	3187300	3508300	3417100	3660000	3985200	3538600
pmc0066	Positive	333.05	137.05	332.052	C10H13N4O7P	[M+H]+	2'-Deoxyinosine-5'-monophosphate	Nucleotides and derivatives	Nucleotides and derivatives	3393-18-8	574780	931550	809950	773570	832000	640910	676390	692890	698630
pmn001627	Negative	331.07	169	332.074	C13H16O10	[M-H]-	Glucogallin*	Phenolic acids	Phenolic acids	58511-73-2	1557600	1707600	1784700	112630	75765	173160	745030	852270	823840
HmLn000659	Negative	331.07	169.01	332.075	C13H16O10	[M-H]-	3-O-Galloyl-glucose*	Tannins	Tannin	-	1200500	1736000	1949300	99578	102980	158860	632040	733820	673760
Lmqn000432	Negative	333.06	333.06	334.067	C9H19O11P	[M-H]-	1-(sn-Glycero-3-phospho)-1D-myo-inositol	Others	Saccharides and Alcohols	-	139600	92475	128780	75692	87467	86005	114910	129310	141160
pmb0382	Positive	339.09	177.2	338.079	C19H14O6	[M+H]+	O-Feruloyl 4-hydroxylcoumarin	Lignans and Coumarins	Coumarins	-	72349	81470	99211	60839	98025	64150	71967	83703	86728
pmb3074	Negative	337.09	191.1	338.1	C16H18O8	[M-H]-	3-O-p-Coumaroyl quinic acid	Phenolic acids	Phenolic acids	1899-30-5	3806500	4339500	968600	847460	4771300	2027500	2258000	2673500	2865400
pme3311	Negative	339	97	339.996	C6H14O12P2	[M-H]-	D-Fructose-1,6-biphosphate	Others	Saccharides and Alcohols	-	41914	77550	54160	64892	77099	92499	45555	75820	71566
pma0149	Positive	341.08	207.07	340.079	C15H16O9	[M+H]+	Sinapoyl malate	Phenolic acids	Phenolic acids	92344-58-6	117000	106200	95368	127070	85657	121110	105740	105260	102870
mws1015	Negative	339.07	177	340.079	C15H16O9	[M-H]-	Esculin(6,7-DihydroxyCoumarin-6-glucoside)*	Lignans and Coumarins	Coumarins	531-75-9	933710	997190	1006500	438070	453040	475620	676520	839560	780960
pmn001420	Negative	341.09	179.04	342.095	C15H18O9	[M-H]-	1-O-[(E)-Caffeoyl]-glucose	Phenolic acids	Phenolic acids	-	1419200	1289000	1479400	1722200	1741200	1860300	1549200	1575700	1788400
Lmcp007240	Positive	343.12	313.08	342.11	C19H18O6	[M+H]+	5,6,7,4'-Tetramethoxyflavone	Flavonoids	Flavonoid	1168-42-9	25771	7753.3	73616	54425	2357000	7944.3	560210	465700	425150
mws1080	Negative	341.11	179	342.116	C12H22O11	[M-H]-	Galactinol*	Others	Saccharides and Alcohols	3687-64-7	7698700	8341700	8098300	7249600	9123600	8793900	7252500	7641100	9708100
mws0264	Negative	341.11	119	342.116	C12H22O11	[M-H]-	D-(+)-Trehalose*	Others	Saccharides and Alcohols	99-20-7	2050700	1716000	1597200	1458800	1472200	1743800	1241300	1549000	1394400
mws5038	Negative	341.11	89.02	342.116	C12H22O11	[M-H]-	Isomaltulose*	Others	Saccharides and Alcohols	13718-94-0	1626800	3085600	2563500	2333100	2606400	3037900	2297800	2815800	2608000
mws1333	Negative	341.11	113	342.116	C12H22O11	[M-H]-	Melibiose*	Others	Saccharides and Alcohols	585-99-9	1343400	1321400	1392700	1067700	967460	1355900	1333300	1483100	1408400
pme0519	Negative	341.11	119	342.116	C12H22O11	[M-H]-	D-(+)-Sucrose*	Others	Saccharides and Alcohols	57-50-1	3225500	2970700	2851200	3132600	3728100	5174200	3057900	3850100	3196500
mws0906	Negative	341.12	179	342.131	C16H22O8	[M-H]-	Coniferin	Phenolic acids	Phenolic acids	531-29-3	3106100	4418000	2675400	2793200	3195300	2140100	2716900	3030300	3396200
pmb2211	Positive	343.3	240.7	342.288	C19H38N2O3	[M+H]+	Cocamidopropyl betaine	Alkaloids	Alkaloids	4292-10-08	139110	179130	313300	119990	207610	193500	211720	194290	180670
mws1474	Positive	345.1	284	344.09	C18H16O7	[M+H]+	5,7-Dihydroxy-3',4',5'-trimethoxyflavone	Flavonoids	Flavonoid	18103-42-9	1726.4	212.69	6685.2	3227.6	22196	1429.9	7956.7	6600.4	5811.4
Lmmn000774	Negative	343.1	181.05	344.111	C15H20O9	[M-H]-	Dihydrocaffeoylglucose	Phenolic acids	Phenolic acids	-	119490	92243	57731	38321	71587	53734	65540	77043	75128
Zmln000899	Negative	343.11	181.05	344.111	C15H20O9	[M-H]-	Syringic Aldehyde-glucoside	Phenolic acids	Phenolic acids	-	10848	15626	10541	15177	9533	14091	15056	14831	13930
HJAP058	Positive	345.1	284.07	344.125	C19H20O6	[M+H]+	5,6,7,4'-Tetramethoxyflavanone	Flavonoids	Flavonoid	-	9	138.74	962.87	483	4268.8	429.08	1810.2	1851.3	759.48
mws0609	Negative	344.04	150	345.047	C10H12N5O7P	[M-H]-	Guanosine 3',5'-cyclic monophosphate	Nucleotides and derivatives	Nucleotides and derivatives	7665-99-8	221230	181530	108470	178300	86055	187440	136330	150120	150100
pmb0801	Positive	346.11	184.1	345.106	C14H19NO9	[M+H]+	4-Pyridoxic acid-O-glucoside	Others	Vitamin	-	91094	88715	74436	71249	64712	79757	88884	82781	80891
pmb0981	Positive	348.07	136	347.063	C10H14N5O7P	[M+H]+	Adenosine 5'-monophosphate	Nucleotides and derivatives	Nucleotides and derivatives	61-19-8	277060	208250	253620	220200	331510	199720	188290	277050	258780
pmb0149	Positive	351.25	147.1	350.246	C21H34O4	[M+H]+	MAG(18:4)isomer1	Lipids	Glycerol ester	-	18564	14284	24883	23088	35088	19950	24214	28400	20284
pmb0770	Positive	353.15	177.1	352.142	C20H20N2O4	[M+H]+	N-Feruloyl serotonin	Alkaloids	Phenolamine	68573-23-9	543040	313210	132350	274500	47723	162470	260140	252800	256870
mws0967	Negative	351.22	271.21	352.225	C20H32O5	[M-H]-	5(S),6(R)-Lipoxin A4	Lipids	Free fatty acids	89663-86-5	11530	13339	20931	9	9	9	8763.2	14861	11600
Lmhp011562	Positive	353.27	261.22	352.261	C21H36O4	[M+H]+	1-α-Linolenoyl-glycerol	Lipids	Glycerol ester	-	122650	56700	41293	121690	44231	52547	81038	71775	71454
pme1816	Negative	353.09	191	354.095	C16H18O9	[M-H]-	Neochlorogenic acid(5-O-Caffeoylquinic acid)*	Phenolic acids	Phenolic acids	906-33-2	1055800	1064800	774170	163310	3582100	353600	1018500	1281800	1127600
mws0178	Negative	353.09	191.01	354.095	C16H18O9	[M-H]-	Chlorogenic acid*	Phenolic acids	Phenolic acids	327-97-9	61553000	62947000	33208000	39997000	54019000	40721000	47433000	50457000	51678000
pmb0890	Positive	355.28	263.3	354.277	C21H38O4	[M+H]+	MAG(18:2)	Lipids	Glycerol ester	-	1559200	783420	599700	1725700	670570	846360	1106600	1040200	973220
Zmhn002422	Negative	355.1	193.05	356.11	C16H20O9	[M-H]-	Feruloyl glucose	Phenolic acids	Phenolic acids	-	5358200	4594100	4585900	4490900	3859500	4406800	4118700	4563500	4714000
pmb2363	Positive	357.3	265.3	356.293	C21H40O4	[M+H]+	MAG(18:1)isomer1	Lipids	Glycerol ester	-	21873	20257	25727	19533	30812	18965	25206	27315	22178
pmp000008	Positive	359.11	344.08	358.105	C19H18O7	[M+H]+	5-Hydroxy-6,7,3',4'-tetramethoxyflavone	Flavonoids	Flavonoid	21763-80-4	9	9	7233.9	3175.1	9258.6	9	5346.8	5029.8	4107.5
mws1526	Positive	359.13	197	358.126	C16H22O9	[M+H]+	Sweroside	Terpenoids	Sesquiterpenoids	14215-86-2	810090	853220	944870	1027300	963260	1123800	937240	906810	895210
mws0097	Negative	357.13	151	358.142	C20H22O6	[M-H]-	Pinoresinol	Lignans and Coumarins	Lignans	487-36-5	33130	15535	18907	30931	127770	10961	37285	39345	38529
pmb3107	Negative	359.1	182.1	360.106	C15H20O10	[M-H]-	Glucosyringic Acid	Phenolic acids	Phenolic acids	-	140540	39269	42101	12478	19941	14821	40301	47834	42988
mws1562	Negative	361.11	169.05	362.121	C15H22O10	[M-H]-	Catalpol	Others	Others	2415-24-9	20389	10934	12054	5805.3	5688.8	11875	15348	10866	11444
pmb0998	Positive	364.07	152.1	363.058	C10H14N5O8P	[M+H]+	Guanosine 5'-monophosphate	Nucleotides and derivatives	Nucleotides and derivatives	85-32-5	39684	48344	33959	49060	25960	53977	31025	35431	43736
pmb0964	Positive	366.2	204.1	365.17	C16H23N5O5	[M+H]+	Isopentenyladenine-7-N-glucoside	Nucleotides and derivatives	Nucleotides and derivatives	-	28055	21002	38094	32550	51153	31011	36412	24701	28025
Lmgp003270	Positive	369.16	177.06	368.074	C16H16O10	[M+H]+	Scopoletin-O-Glucuronide	Lignans and Coumarins	Coumarins	132752-65-9	235710	182980	64770	277740	334230	220210	208400	226170	203470
mws0179	Negative	367.1	190.9	368.111	C17H20O9	[M-H]-	Chlorogenic acid methyl ester	Phenolic acids	Phenolic acids	29708-87-0	828210	1082000	531660	933070	519840	1058000	786510	807150	871850
mws0055	Positive	373.13	343	372.121	C20H20O7	[M+H]+	Tangeretin*	Flavonoids	Flavonols	481-53-8	424670	110050	1284900	726220	34973000	113840	12180000	10975000	9917700
mws1313	Positive	373.13	312.8	372.121	C20H20O7	[M+H]+	Sinensetin (5,6,7,3',4'-pentamethoxyflavone)	Flavonoids	Flavonoid	2306-27-6	4331	9	13422	7378.4	43013	9	14188	11728	12271
mws0011	Negative	371.13	209	372.142	C17H24O9	[M-H]-	Syringin	Phenolic acids	Phenolic acids	118-34-3	36769	55446	44243	39094	64237	43037	52055	45426	47916
pmb0108	Positive	375.2	137.1	374.1	C19H18O8	[M+H]+	Feruloyl syringic acid	Phenolic acids	Phenolic acids	-	55170	91381	49734	64798	69414	66491	62544	67353	57432
pmp000695	Positive	375.13	177.05	374.121	C16H22O10	[M+H]+	Swertiamarin	Terpenoids	Sesquiterpenoids	-	222870	227890	213390	199490	196760	191130	223810	204500	202370
pmp000676	Positive	394.16	197.08	376.116	C16H24O10	[M+NH4]+	Adoxosidic acid	Terpenoids	Monoterpenoids	84375-46-2	9244.9	14029	15908	10983	13774	16591	12886	20323	13050
mws0232	Positive	377.15	243	376.138	C17H20N4O6	[M+H]+	Riboflavin	Others	Vitamin	83-88-5	173140	144600	99080	184670	78693	109450	127760	134390	137660
pme3337	Positive	384.12	252	383.108	C14H17N5O8	[M+H]+	N6-Succinyl Adenosine	Nucleotides and derivatives	Nucleotides and derivatives	4542-23-8	102340	91674	114860	92757	110130	94008	86335	97518	110940
Zmhn002227	Negative	385.11	223.06	386.121	C17H22O10	[M-H]-	4-O-Glucosyl-sinapate	Phenolic acids	Phenolic acids	-	5838600	8142500	7424600	976580	1427900	2101700	3647400	4504300	4191200
HJN003	Negative	385.11	223.06	386.122	C17H22O10	[M-H]-	1-O-Sinapoyl-D-glucose*	Phenolic acids	Phenolic acids	-	6621100	8700800	7806100	1761500	2236200	2588100	4524900	5266500	5323900
pmn001423	Negative	385.19	223.13	386.194	C19H30O8	[M-H]-	Roseoside	Others	Others	54835-70-0	10101000	13769000	12140000	2984700	3976900	4958100	7269700	8329000	8603400
pmp000113	Positive	389.12	374.1	388.116	C20H20O8	[M+H]+	5-Hydroxy-6,7,8,3',4'-pentamethoxyflavone	Flavonoids	Flavonoid	2174-59-6	3569.9	1698.2	9273.7	5670.3	525720	4242.4	140100	120860	116990
mws1565	Positive	389.14	209.08	388.137	C17H24O10	[M+H]+	Geniposide	Terpenoids	Sesquiterpenoids	24512-63-8	188790	187390	196080	155130	125060	349370	253410	205710	149060
Lmzn001582	Negative	387.17	207.1	388.174	C18H28O9	[M-H]-	5'-Glucosyloxyjasmanic acid	Phenolic acids	Phenolic acids	-	133740	212200	152040	157640	216600	193820	156030	170680	187520
pmb0489	Positive	397.2	147.04	396.19	C19H28N2O7	[M+H]+	N-Glucosyl-p-coumaroyl putrescine	Alkaloids	Phenolamine	-	1125400	847070	1059400	2589300	1760300	2359500	1959800	1824200	1707700
pme2735	Positive	399.2	250	398.137	C15H22N6O5S	[M+H]+	S-Adenosylmethionine	Amino acids and derivatives	Amino acids and derivatives	29908-03-0	1068100	1117700	1278200	678610	1558700	764260	1001700	1129400	1136100
Lmhn002573	Negative	399.09	205.04	400.101	C17H20O11	[M-H]-	Sinapoylglucuronic acid	Phenolic acids	Phenolic acids	-	8081.5	6441.9	53644	6240.7	88265	9	20841	26429	25322
mws0043	Positive	403.14	373.1	402.131	C21H22O8	[M+H]+	Nobiletin	Flavonoids	Flavonoid	478-01-3	955840	196720	3426200	2137800	46948000	177350	18764000	17104000	16191000
pme3007	Negative	402.99	159	404.002	C9H14N2O12P2	[M-H]-	Uridine 5'-diphosphate	Nucleotides and derivatives	Nucleotides and derivatives	27821-45-0	30018	33955	35795	38086	33988	33304	22298	30789	34153
pmp000114	Positive	405.15	241.1	404.147	C21H24O8	[M+H]+	5,6,7,8,3',4'-Hexamethoxyflavanone	Flavonoids	Dihydroflavone	-	9	9	2454	1125.9	4853.3	9	2516.4	2490.6	1684.6
Lmhn001773	Negative	416.06	179.03	415.054	C19H13NO10	[M-H]-	Caffeoylnicotinoyltartaric acid	Phenolic acids	Phenolic acids	-	32970	30080	37929	9436.9	9	11301	21589	21877	22406
pmn001668	Negative	415.14	161	416.147	C21H20O9	[M-H]-	Apigenin-3-O-rhamnoside	Flavonoids	Flavonoid	-	89468	79310	64345	88363	81473	91730	76071	93100	83439
Lmbp003668	Positive	419.1	287.05	418.09	C20H18O10	[M+H]+	Kaempferol-3-O-arabinoside	Flavonoids	Flavonoid	-	112160	110300	115040	75305	50285	55925	81190	85079	83380
pmp000115	Positive	419.13	404.1	418.126	C21H22O9	[M+H]+	Monohydroxy-hexamethoxyflavone	Flavonoids	Other Flavonoids	-	697.35	9	2189.7	1549.9	8230.4	425.37	2662.1	1972.8	1276.3
pmn001663	Negative	417.16	402.1	418.163	C22H26O8	[M-H]-	Syringaresinol	Lignans and Coumarins	Lignans	21453-69-0	3673.3	3979.8	2879.3	4791.3	3819.5	4070.7	2865.3	3753.5	3449
mws2523	Negative	421.08	241.1	422.083	C12H23O14P	[M-H]-	Trehalose 6-phosphate	Others	Saccharides and Alcohols	4484-88-2	40374	28458	34611	29961	30113	36315	22472	33486	26670
Hmcp005535	Positive	425.38	191.17	424.37	C30H48O	[M+H]+	α-Amyrenone	Terpenoids	Triterpene	638-96-0	5408.6	3050.7	3949.7	4308.4	3724.7	5053.2	4321.3	3667	3494.6
pmb0864	Positive	426.26	285.24	425.254	C19H40NO7P	[M+H]+	LysoPE 14:0	Lipids	LPE	-	4871	4227.9	3347.2	3784.1	3725.5	4846.1	3471.2	4262.8	4869.9
mad1424	Positive	427.05	295.05	426.043	C17H14O13	[M+H]+	Ditartaroyl-hydroxylcoumarin	Phenolic acids	Phenolic acids	-	177150	165500	184890	174380	178130	185010	153020	178600	176190
HmLn003729	Negative	425.2	263.06	426.21	C18H34O11	[M-H]-	Capsoside B	Others	Others	-	114330	99782	59833	53534	482130	224600	157820	186280	164910
pme2117	Negative	426	159	427.029	C10H15N5O10P2	[M-H]-	Adenosine 5'-diphosphate	Nucleotides and derivatives	Nucleotides and derivatives	58-64-0	94127	102460	126130	113110	120770	123210	77554	89586	106310
Cmbn007148	Negative	429.12	429.12	430.126	C22H22O9	[M-H]-	1-O-Feruloyl-3-O-caffeoylglycerol	Lipids	Glycerol ester	-	49565	64047	40123	37060	50889	53412	53915	50359	54661
mws0919	Negative	431.1	285	432.106	C21H20O10	[M-H]-	Kaempferol-3-O-rhamnoside (Afzelin)(Kaempferin)*	Flavonoids	Flavonols	482-39-3	2983500	3191000	3656000	1907700	1678500	2308900	2571100	2470500	2997700
pme0321	Negative	431.1	285	432.106	C21H20O10	[M-H]-	Kaempferol-7-O-rhamnoside	Flavonoids	Flavonols	20196-89-8	3430200	3497300	4196800	2059200	1742800	2338600	2861900	2831000	3177000
pmp000117	Positive	433.15	418.1	432.142	C22H24O9	[M+H]+	3,5,6,7,8,3',4'-Heptamethoxyflavone	Flavonoids	Flavonols	1178-24-1	68201	11983	301270	127530	836810	10684	271680	239070	236340
mws4183	Negative	433.08	300.03	434.085	C20H18O11	[M-H]-	Quercetin-3-O-arabinoside(guaijaverin)	Flavonoids	Flavonols	22255-13-6	13846	16129	14763	9	478410	9	110820	128860	137670
pme1611	Negative	433.11	313	434.121	C21H22O10	[M-H]-	Isohemiphloin*	Flavonoids	Flavonoid carbonoside	3682-02-08	720310	732310	778740	401830	374920	481810	575240	615090	622220
Cmzn005251	Negative	433.11	271.06	434.121	C21H22O10	[M-H]-	6-O-Caffeoylarbutin*	Phenolic acids	Phenolic acids	136172-60-6	8030000	8451500	7806800	2962400	2793400	3833900	6037500	6114000	5856100
mws1179	Negative	433.11	271	434.121	C21H22O10	[M-H]-	Naringenin-7-O-glucoside*	Flavonoids	Dihydroflavone	529-55-5	4652700	6061800	3230500	502410	432190	544690	2718800	2927800	2849900
HJN090	Negative	433.11	271.06	434.121	C21H22O10	[M-H]-	Butin-O-glucoside*	Flavonoids	Flavonoid	-	18794000	19771000	15413000	4324100	4004300	4016300	11398000	12154000	12172000
HJN087	Negative	433.12	271.06	434.121	C21H22O10	[M-H]-	Naringenin-O-glucoside*	Flavonoids	Flavonoid	-	17994000	20601000	16282000	4531100	4449600	4086000	11745000	13307000	12913000
HJN055	Negative	435.13	273.08	436.136	C21H24O10	[M-H]-	Dihydrocharcone-4'-O-β-Dglucoside*	Others	Others	-	570930	576630	510850	105110	128470	117140	339770	374100	377350
mws2118	Negative	435.13	166.7	436.137	C21H24O10	[M-H]-	Phlorizin*	Flavonoids	Chalcones	60-81-1	816990	935270	622500	140190	366090	138120	450860	481350	507960
Lmlp003024	Positive	439.22	277.17	438.211	C20H30O7N4	[M+H]+	N'-p-Coumaroylagmatine-glucoside*	Alkaloids	Phenolamine	-	38128000	31272000	36922000	22961000	21984000	20138000	27341000	28297000	29037000
Lmlp002693	Positive	439.22	277.17	438.211	C20H30O7N4	[M+H]+	N'-p-Coumaroylagmatine-glucoside isomer*	Alkaloids	Phenolamine	-	5298100	3994700	5467300	3325500	2602800	3190800	2945400	4312300	4298200
Lmhp009187	Positive	440.28	299.26	439.27	C20H42NO7P	[M+H]+	LysoPE 15:0	Lipids	LPE	-	6544.8	6769.8	4428.7	5062.3	4780.9	5097.4	4899.9	5526.5	7210.3
mws0355	Negative	441.08	169.02	442.09	C22H18O10	[M-H]-	Catechin gallate	Flavonoids	Flavanols	130405-40-2	19807	4268.2	5302.9	9	100230	9752.4	24973	29228	19664
pmp000438	Positive	443.39	425.38	442.381	C30H50O2	[M+H]+	Betulin	Terpenoids	Triterpene	473-98-3	13801	16433	13647	10588	44158	9252.8	18399	18709	16163
pmp000091	Positive	445.15	177.05	444.142	C23H24O9	[M+H]+	Glyceryl-1,3-diferulate	Phenolic acids	Phenolic acids	83008-46-2	139520	305270	303700	228170	364520	405800	348760	299580	332070
pme1014	Positive	445.3	341.3	444.303	C31H40O2	[M+H]+	Menaquinone (K2)	Others	Vitamin	11032-49-8	51964	51560	38366	64918	48431	57643	2778000	4974300	5855300
pme2459	Positive	449.11	287.2	448.101	C21H20O11	[M+H]+	Luteolin-7-O-glucoside (Cynaroside)*	Flavonoids	Flavonoid	5373-11-05	9112900	15928000	20777000	2668700	2074800	3690900	11459000	9333300	6973700
mws1299	Positive	449.11	299.2	448.101	C21H20O11	[M+H]+	Luteolin-8-C-glucoside (Orientin)*	Flavonoids	Flavonoid carbonoside	28608-75-5	141630	118460	141850	58259	118050	51426	103490	139330	105120
Hmpp003270	Positive	449.11	287.05	448.101	C21H20O11	[M+H]+	Luteolin-4'-O-glucoside*	Flavonoids	Flavonoid	6920-38-3	7322500	7460500	9790600	3988700	3682700	4973500	6548400	6857800	6342700
mws1608	Negative	447.09	357.1	448.101	C21H20O11	[M-H]-	Luteolin-6-C-glucoside (Isoorientin)*	Flavonoids	Flavonoid carbonoside	4261-42-1	160100	175990	191230	89250	139290	78874	121320	158850	140930
mws1361	Negative	449.11	151	450.116	C21H22O11	[M-H]-	Astilbin	Flavonoids	Dihydroflavonol	29838-67-3	151880	184970	93322	15144	16503	16359	72096	72512	72929
Lmhp009034	Positive	452.28	311.26	451.27	C21H42NO7P	[M+H]+	LysoPE 16:1	Lipids	LPE	-	27004	20727	27790	24443	28424	18034	24036	26939	23370
Li512113	Negative	451.09	391.04	452.095	C20H20O12	[M-H]-	Maleoyl-caffeoylquinic acid	Phenolic acids	Phenolic acids	-	9	17096	7460.2	9	13306	13159	12706	12957	16038
pmb0876	Positive	454.29	313.27	453.286	C21H44NO7P	[M+H]+	LysoPE 16:0*	Lipids	LPE	53862-35-4	2567200	2225400	1918000	1972200	1622500	1896300	2206800	2098100	2110300
pmd0160	Positive	454.29	313.27	453.286	C21H44NO7P	[M+H]+	LysoPE 16:0(2n isomer)*	Lipids	LPE	-	2447600	2200800	1957800	2041400	1665900	1922700	2135400	2108600	1997900
mws0852	Positive	455.18	308	454.171	C20H22N8O5	[M+H]+	Methotrexate	Nucleotides and derivatives	Nucleotides and derivatives	1959-05-02	9097.3	10289	13222	16603	22343	14192	16879	13678	16280
mws4053	Negative	455.35	455.36	456.36	C30H48O3	[M-H]-	Ursolic acid	Terpenoids	Triterpene	77-52-1	12192	19957	10812	35943	43789	28903	23577	24963	24403
pmb0464	Positive	458.1	116.3	457.143	C16H27NO14	[M+H]+	Aspartic acid di-O-glucoside	Amino acids and derivatives	Amino acids and derivatives	-	387090	301670	355210	606880	780450	529640	410320	511500	442080
mws0034	Negative	457.08	169	458.085	C22H18O11	[M-H]-	Epigallocatechin 3-gallate	Flavonoids	Flavanols	989-51-5	47574	7070.3	4484.5	2590.4	265240	12964	48312	75199	66451
pmb2654	Negative	460.1	117.9	461.153	C19H27NO12	[M-H]-	Anthranilate O-glucosyl-O-glucoside	Phenolic acids	Phenolic acids	-	1381500	1318700	1554900	1442500	1574900	1341900	1304500	1546300	1941800
Zmhn003191	Negative	461.11	341.06	462.116	C22H22O11	[M-H]-	Isoscoparin	Flavonoids	Flavonoid	20013-23-4	36251	32673	31834	22607	305960	22391	75017	81908	90958
Hmdn001667	Negative	463.05	300.99	464.06	C20H16O13	[M-H]-	Ellagicacid-4-O-glucoside	Tannins	Tannin	-	1178900	1277000	1489200	9	9	9	741490	819660	654560
mws0056	Negative	463.09	316.03	464.095	C21H20O12	[M-H]-	Myricetin-3-O-rhamnoside (Myricitrin)*	Flavonoids	Flavonols	17912-87-7	19455000	22764000	25648000	596940	257340	507420	13248000	13823000	12255000
pmp001309	Positive	465.1	303.1	464.095	C21H20O12	[M+H]+	6-Hydroxykaempferol-7-O-glucoside*	Flavonoids	Flavonols	-	240740	288240	341050	9	112020	16366	247290	141800	221040
pme1598	Negative	463.12	301	464.132	C22H24O11	[M-H]-	Hesperetin-5-O-glucoside	Flavonoids	Dihydroflavonol	69651-80-5	308800	396510	358880	79197	2002200	135170	531230	604070	616310
Lmhp009464	Positive	466.29	325.27	465.286	C22H44NO7P	[M+H]+	LysoPE 17:1(2n isomer)	Lipids	LPE	-	41833	25176	16264	8096.2	55616	7950.1	29421	25386	31436
Lmhp010162	Positive	468.31	327.29	467.301	C22H46NO7P	[M+H]+	LysoPE 17:0	Lipids	LPE	-	12234	9122.6	8406.7	5192.8	8783.8	7284.7	7947.6	8764.2	8044.7
pmd0130	Positive	468.31	184.07	467.301	C22H46NO7P	[M+H]+	LysoPC 14:0(2n isomer)	Lipids	LPC	-	48553	64999	57581	40235	56347	29786	48635	49543	49400
Hmmp002121	Positive	469.12	317.08	468.113	C23H16O11	[M+H]+	Isorhamnetin-3-O-gallate	Flavonoids	Flavonols	-	385420	444370	306810	423870	463750	430840	469050	435710	368510
Zmhn002597	Negative	471.15	351.11	472.158	C21H28O12	[M-H]-	4-p-Cumaroyl-rhamnosyl-(1→6)-α-D-glucose*	Phenolic acids	Phenolic acids	-	11697000	11862000	12014000	664490	176510	820490	7097900	7370700	7454800
pmb1912	Positive	474.17	327	473.166	C20H23N7O7	[M+H]+	10-Formyltetrahydrofuran	Alkaloids	Alkaloids	2800-34-2	591740	614150	598390	681570	708070	671610	603680	674160	704250
Lmhp008233	Positive	474.26	333.24	473.254	C23H40NO7P	[M+H]+	LysoPE 18:4	Lipids	LPE	-	58527	82140	42782	72082	52013	63605	63532	63848	60732
pmp000581	Positive	475.12	271.06	474.116	C23H22O11	[M+H]+	Apigenin-7-O-(6'-O-acetyl)-glucoside*	Flavonoids	Flavonoid	-	3544100	999370	4889300	503200	140320	912450	1708900	1866000	1929400
pmn001727	Negative	474.18	312.12	475.184	C24H29NO9	[M-H]-	N-(4-O-(Glucosyl)-E-feruloyl)-tyramine	Alkaloids	Phenolamine	-	119930	87042	32307	21020	8809.9	23264	56992	46343	61678
Lmhp008801	Positive	476.28	335.26	475.27	C23H42NO7P	[M+H]+	LysoPE 18:3	Lipids	LPE	-	184020	175770	125930	149290	114510	136950	156800	147880	133120
pmb0881	Positive	478.29	337.27	477.286	C23H44NO7P	[M+H]+	LysoPE 18:2*	Lipids	LPE	-	2022300	1784800	1338300	1676600	1428800	1460600	1675200	1668400	1524700
pmb0874	Positive	478.29	337.27	477.286	C23H44NO7P	[M+H]+	LysoPE 18:2(2n isomer)*	Lipids	LPE	-	12432000	16261000	12472000	13044000	14976000	10986000	13836000	13541000	13242000
Hmjp003123	Positive	479.08	303.06	478.075	C21H18O13	[M+H]+	Quercetin-5-O-glucuronide	Flavonoids	Flavonols	-	106710	95622	118950	9	9	9	68838	82219	82288
Lmjp002906	Positive	479.12	317.07	478.111	C22H22O12	[M+H]+	Rhamnetin 3-O-Glucoside*	Flavonoids	Flavonols	27875-34-9	579530	1027400	784310	35037	41861	50505	220170	428700	569890
Hmcp002207	Positive	479.12	317.06	478.111	C22H22O12	[M+H]+	Isorhamnetin-7-O-glucoside (Brassicin)*	Flavonoids	Flavonols	6743-96-0	920380	884210	806730	41107	50929	61832	392550	528140	566300
mws0289	Positive	480.31	339.29	479.301	C23H46NO7P	[M+H]+	LysoPE 18:1	Lipids	LPE	89576-29-4	106840	85615	97579	107820	95913	80780	92119	98637	99129
Hmln001933	Negative	479.08	316.02	480.09	C21H20O13	[M-H]-	Myricetin-3-O-galactoside	Flavonoids	Flavonols	15648-86-9	349080	323250	456860	11534	53617	10229	186630	253660	231460
Lmtp003948	Positive	481.13	319.05	480.127	C22H24O12	[M+H]+	3',5',5,7-Tetrahydroxy-4'-methoxyflavanone-3'-O-glucoside	Flavonoids	Flavonoid	-	224050	242410	245720	12889	40342	9	123710	121890	150020
pmb2319	Positive	482.32	184.07	481.317	C23H48NO7P	[M+H]+	LysoPC 15:0	Lipids	LPC	-	66721	18601	49225	32326	68802	43123	46284	46368	44405
pmb0883	Positive	482.32	341.31	481.317	C23H48NO7P	[M+H]+	LysoPE 18:0	Lipids	LPE	69747-55-3	101050	85709	76399	88794	53149	75769	79915	81647	74446
pmb3066	Negative	481.14	319.2	482.142	C22H26O12	[M-H]-	5-O-p-Coumaroylshikimic acid O-glucoside	Phenolic acids	Phenolic acids	-	38176000	39605000	43322000	1445700	361870	1638600	22551000	25744000	25665000
Lmhp007595	Positive	488.28	184.07	487.27	C24H42NO7P	[M+H]+	LysoPC 16:4	Lipids	LPC	-	2439	3671.6	2269	2397.4	2519.8	2146.2	4173.2	3232.1	2947.9
Lmmn003398	Negative	489.11	285.04	490.111	C23H22O12	[M-H]-	Kaempferol-3-O-(6''-acetyl)glucoside	Flavonoids	Flavonols	-	1854100	1569100	2913500	1185800	2800500	2647500	2425700	1595300	2283200
pmb0863	Positive	492.31	184.07	491.301	C24H46NO7P	[M+H]+	LysoPC 16:2(2n isomer)*	Lipids	LPC	-	1820900	2232400	1554500	1747300	2139800	1501500	1869500	1837900	1783400
pma1303	Positive	492.31	184.07	491.301	C24H46NO7P	[M+H]+	LysoPC 16:2*	Lipids	LPC	-	1619400	1837200	1501800	1615400	2037700	1421700	1773300	1790000	1656100
pmb0790	Positive	494.19	332.5	493.18	C20H31NO13	[M+H]+	Pyridoxine di-O-glucoside	Others	Vitamin	-	38495	32500	38286	37397	39944	18879	30845	35985	29987
pmp001270	Positive	494.32	184.07	493.317	C24H48NO7P	[M+H]+	LysoPC 16:1*	Lipids	LPC	-	5051800	4928400	3724600	3668400	5922000	2678800	4520000	4320600	4327800
Lmhp008833	Positive	494.32	184.07	493.317	C24H48NO7P	[M+H]+	LysoPC 16:1(2n isomer)*	Lipids	LPC	-	5202500	5036600	3878400	3484300	6069000	2631200	4514500	4584300	4243300
pmb0855	Positive	496.34	184.07	495.332	C24H50NO7P	[M+H]+	LysoPC 16:0*	Lipids	LPC	17364-16-8	12853000	10217000	8941600	10452000	8104900	8629400	10104000	10110000	9966400
pmd0132	Positive	496.34	184.07	495.332	C24H50NO7P	[M+H]+	LysoPC 16:0(2n isomer)*	Lipids	LPC	-	5869400	6616900	4693300	5000900	4585700	3867900	5343800	5136500	5243900
mad2394	Negative	501.1	337.05	502.111	C24H22O12	[M-H]-	Sinapoyl-p-coumaroyltartaric acid	Phenolic acids	Phenolic acids	-	37140	41398	57171	23603	24413	32952	31986	36890	39436
pmn001642	Negative	503.08	459.1	504.09	C23H20O13	[M-H]-	Kaempferol-3-O-(2''-O-acetylglucuronide)	Flavonoids	Flavonols	-	462920	365170	314640	296250	312910	230630	417150	335680	376450
pmb3000	Negative	503.12	341.1	504.127	C24H24O12	[M-H]-	Chrysoeriol-O-acetylglucoside	Flavonoids	Flavonoid	-	17377	33648	30011	24740	32673	27277	24078	25762	21628
pme0500	Negative	503.16	323	504.169	C18H32O16	[M-H]-	D-(+)-Melezitose*	Others	Saccharides and Alcohols	597-12-6	16875	28999	26376	14162	32812	38084	15722	29169	44834
mws1589	Negative	503.16	179	504.169	C18H32O16	[M-H]-	Panose*	Others	Saccharides and Alcohols	33401-87-5	21641	32908	18086	19212	36918	27128	17899	21305	32595
pme2125	Negative	503.44	179	504.169	C18H32O16	[M-H]-	Raffinose*	Others	Saccharides and Alcohols	512-69-6	51147	86156	54655	42598	47296	77458	35728	58646	27916
Lmhp008718	Positive	506.32	184.07	505.317	C25H48NO7P	[M+H]+	LysoPC 17:2	Lipids	LPC	-	666850	801700	536440	542790	904310	530970	716840	694790	672320
Lmhp010757	Positive	506.32	365.31	505.317	C25H48NO7P	[M+H]+	LysoPE 20:2	Lipids	LPE	-	5765.2	5304.2	3972.2	6481.4	3961.7	5588.9	6023.6	5088.3	4125.9
pmb3026	Negative	505.1	301.2	506.106	C23H22O13	[M-H]-	Quercetin-O-acetylglucoside	Flavonoids	Flavonols	-	45759	57667	84127	9	9	9	37284	38017	35689
Lmhp009590	Positive	508.34	184.07	507.332	C25H50NO7P	[M+H]+	LysoPC 17:1	Lipids	LPC	-	499200	382960	343890	195300	842110	201960	419670	440430	370140
pmb0565	Positive	509.1	347.2	508.1	C23H24O13	[M+H]+	Syringetin-3-O-glucoside	Flavonoids	Flavonols	-	133260	139800	124790	286560	286290	377660	202200	196370	176410
pmb2406	Positive	510.36	184.07	509.348	C25H52NO7P	[M+H]+	LysoPC 17:0	Lipids	LPC	50930-23-9	109650	74892	77108	72593	86776	64266	90469	78433	80024
Hmqp006235	Positive	516.3	184.07	515.297	C21H46N3O9P	[M+H]+	LysoPC 18:4	Lipids	LPC	-	4669600	5872200	3425100	5473900	3915800	4310000	4898400	4601300	4508000
mws1584	Negative	515.12	191	516.127	C25H24O12	[M-H]-	Cynarin	Phenolic acids	Phenolic acids	30964-13-7	68272	60871	32223	55498	23138	63957	54930	54370	54411
Zmhn00785	Negative	515.16	341.11	516.169	C19H32O16	[M-H]-	Di-O-Glucose-quinic acid	Phenolic acids	Phenolic acids	-	808940	704380	661900	789510	742310	1196100	890480	1008500	1176500
pmb0865	Positive	518.32	184.07	517.317	C26H48NO7P	[M+H]+	LysoPC 18:3(2n isomer)	Lipids	LPC	-	10593000	13092000	8369100	9591100	9346300	8354300	10132000	10431000	9386900
pmp000585	Positive	519.11	433.11	518.106	C24H22O13	[M+H]+	Apigenin-7-(6''-malonylglucoside)	Flavonoids	Flavonoid	-	5512200	4806500	6817000	1946200	1268200	2087500	3679500	4284800	4128300
pmn001458	Negative	517.16	175	518.164	C22H30O14	[M-H]-	Sibiricose A5	Phenolic acids	Phenolic acids	107912-97-0	85526	57811	120170	66867	100150	56498	86275	73493	57443
pmp001251	Positive	520.34	184.07	519.332	C26H50NO7P	[M+H]+	LysoPC 18:2(isomer)	Lipids	LPC	-	1162700	1298100	1147500	1085000	1233400	997700	1209600	1158000	1092000
Li512111	Negative	519.11	315.05	520.122	C24H24O13	[M-H]-	Isorhamnetin-3-O-(6''-acetylglucoside)	Flavonoids	Flavonols	-	8219.8	16740	18223	5595.1	19521	5287.9	12775	9012.7	12778
pmn001378	Negative	519.19	357.14	520.194	C26H32O11	[M-H]-	Terpineol mono-glucoside	Lignans and Coumarins	Lignans	-	19751	25728	79064	19580	150700	9	60450	40536	62384
pmp001281	Positive	522.36	184.07	521.348	C26H52NO7P	[M+H]+	LysoPC 18:1*	Lipids	LPC	-	22735000	21823000	20502000	18368000	21632000	12623000	20942000	21235000	19854000
Lmhp010190	Positive	522.36	184.07	521.348	C26H52NO7P	[M+H]+	LysoPC 18:1(2n isomer)*	Lipids	LPC	-	22668000	22158000	19745000	19402000	20939000	12897000	20361000	21631000	19569000
pmb3041	Negative	521.09	329.2	522.101	C23H22O14	[M-H]-	Tricin-O-saccharic acid	Flavonoids	Flavonoid	-	1807100	1747500	1066300	2480200	1782700	2215100	1537200	1711800	1785100
pmn001710	Negative	521.13	359.08	522.137	C24H26O13	[M-H]-	Rosmarinyl Glucoside	Phenolic acids	Phenolic acids	-	5044300	5820200	3613300	8123500	5839900	7178500	5338600	5887300	6731800
mws0126	Positive	524.37	184.07	523.364	C26H54NO7P	[M+H]+	LysoPC 18:0*	Lipids	LPC	19420-57-6	1744200	1258400	1187800	1387700	968430	1139400	1160200	1291400	1279900
pmd0136	Positive	524.37	184.07	523.364	C26H54NO7P	[M+H]+	LysoPC 18:0(2n isomer)*	Lipids	LPC	-	286610	323540	258140	231920	214330	180670	236890	252850	231070
Lmhp007840	Positive	534.36	184.07	533.348	C27H52NO7P	[M+H]+	LysoPC 19:2	Lipids	LPC	-	70777	69757	54964	70222	79965	68554	75861	72606	68074
pmp000587	Positive	535.11	449.1	534.101	C24H22O14	[M+H]+	Luteolin-7-O-(6''-malonyl)glucoside	Flavonoids	Flavonoid	-	25010	18637	22781	9	9	9	9804.2	15203	16171
pmp001110	Positive	535.14	517.13	534.137	C25H26O13	[M+H]+	Apigenin-6-C-xyloside-8-C-β-Darabinoside	Flavonoids	Flavonoid carbonoside	-	46141	40597	62505	39774	37287	47554	39383	37235	51118
Lmhp010908	Positive	536.37	184.07	535.364	C27H54NO7P	[M+H]+	LysoPC 19:1	Lipids	LPC	-	17436	14489	18193	14263	30153	6089.5	18366	17145	14007
pmb2228	Positive	538.39	184.07	537.379	C27H56NO7P	[M+H]+	LysoPC 19:0	Lipids	LPC	108273-88-7	5875.7	6787.7	6361.9	6988	10735	4446.8	8682.9	6254	6181.5
Lmdn001925	Negative	537.2	375.15	538.205	C26H34O12	[M-H]-	Olivil-4'-O-glucoside	Lignans and Coumarins	Lignans	76880-93-8	30775	37764	25209	25933	31880	32531	26515	26495	35618
pmp001216	Positive	541.24	137.1	540.236	C30H36O9	[M+H]+	Euryalin B	Lignans and Coumarins	Lignans	-	35898	43695	45618	34472	38701	44717	45705	42510	40266
pmc0960	Positive	544.34	184.07	543.332	C28H50NO7P	[M+H]+	LysoPC 20:4	Lipids	LPC	-	6966.5	7763.8	4028.8	5766.2	4515.7	6144.5	5935.5	5685.2	4993
pmp001282	Positive	544.34	485.27	543.333	C28H50NO7P	[M+H]+	Propyl 2-(trimethylammonio)ethyl phosphate	Others	Others	-	282420	295010	256080	233280	304590	163660	270400	281430	286110
Lmhp009890	Positive	546.36	184.07	545.348	C28H52NO7P	[M+H]+	LysoPC 20:3	Lipids	LPC	-	29902	39210	24431	25531	25694	22475	26042	29949	29745
pmd0147	Positive	548.37	184.07	547.364	C28H54NO7P	[M+H]+	LysoPC 20:2	Lipids	LPC	-	76404	72594	44029	60412	43817	56722	62975	56548	59063
pmb0608	Positive	549.12	301.4	548.117	C25H24O14	[M+H]+	Chrysoeriol-O-malonylglucoside	Flavonoids	Flavonoid	-	5165.9	31970	26329	9	9	4970.3	11106	10129	16642
pmn001672	Negative	547.17	223.1	548.174	C23H32O15	[M-H]-	Furanofructosyl-α-D-(3-mustard acyl)glucoside	Phenolic acids	Phenolic acids	-	42812	31920	37676	57745	82465	96605	52174	74896	69922
Lmhp011549	Positive	550.39	184.07	549.379	C28H56NO7P	[M+H]+	LysoPC 20:1	Lipids	LPC	-	160320	170120	140590	120320	147180	90058	129360	144380	127740
Hmln002189	Negative	549.09	505.11	550.096	C24H22O15	[M-H]-	Quercetin-3-O-(6''-O-malonyl)-galactoside	Flavonoids	Flavonols	-	512220	476280	652310	13245	9	14869	213400	279450	307320
mws1138	Positive	551.15	303.04	550.143	C24H26N2O13	[M+H]+	Betanin	Alkaloids	Alkaloids	7659-95-2	155730	120240	103850	9	9	9	106970	135350	94831
Rfmb25702	Negative	561.2	357.13	562.205	C28H34O12	[M-H]-	Pinoresinol-acetylglucose	Lignans and Coumarins	Lignans	-	24336	19769	24449	22186	18716	23455	22482	19203	29962
mws1660	Positive	565.16	529.13	564.123	C26H28O14	[M+H]+	Schaftoside*	Flavonoids	Flavonoid carbonoside	51938-32-0	16559	12543	12244	17545	11351	19076	13267	13211	12282
pmb2922	Negative	565.05	323.1	566.055	C15H24N2O17P2	[M-H]-	Uridine 5'-diphospho-D-glucose	Nucleotides and derivatives	Nucleotides and derivatives	133-89-1	1886400	2426600	2043000	2224100	3215200	2805100	1989600	2052600	2461200
pmp000274	Positive	579.15	409.09	578.142	C30H26O12	[M+H]+	Procyanidin B3	Tannins	Proanthocyanidins	23567-23-9	69660	62778	91821	53395	52511	59558	75392	72364	71306
pme3227	Positive	579.17	433	578.164	C27H30O14	[M+H]+	Vitexin-2''-O-rhamnoside*	Flavonoids	Flavonoid carbonoside	64820-99-1	40266	30852	48739	32533	19172	32291	31834	33783	28586
pmp001111	Positive	579.17	561.16	578.164	C27H30O14	[M+H]+	Violanthin*	Flavonoids	Flavonoid carbonoside	40581-17-7	329430	284300	456500	261050	235630	300110	350280	322350	308970
HJAP148	Positive	581.15	287.06	580.142	C26H28O15	[M+H]+	Kaempferol-3-O-Sambubioside	Flavonoids	Flavonoid	27661-51-4	177950	159200	209800	88376	40183	43898	139810	132240	150280
mws1066	Negative	579.17	271	580.179	C27H32O14	[M-H]-	Naringenin-7-O-Rutinoside(Narirutin)*	Flavonoids	Dihydroflavone	14259-46-2	255280	15584	471440	323240	492840	13236	232210	250900	278450
mws0046	Negative	579.17	271.06	580.179	C27H32O14	[M-H]-	Naringenin-7-O-Neohesperidoside(Naringin)*	Flavonoids	Dihydroflavone	10236-47-2	241500	13112	423560	326360	462880	9161	216400	273270	210670
Rfmb26203	Negative	579.21	417.16	580.216	C28H36O13	[M-H]-	Syringaresinol-Glucoside	Lignans and Coumarins	Lignans	-	120860	124810	105820	93047	91844	119970	111140	104090	116840
Lmjp001877	Positive	581.15	287.05	581.151	C26H29O15+	[M]+	Cyanidin 3-O-sambubioside [Cyanidin-3-O-(2''-O-β-xylosyl-β-glucoside)]	Flavonoids	Anthocyanins	63535-17-1	10765	8353.2	13661	6302.3	3340.2	4828.1	8714.4	10577	6773.4
pmb0492	Positive	584.28	325	583.268	C34H37N3O6	[M+H]+	N',N'',N'''-p-Coumaroyl-cinnamoyl-caffeoyl spermidine	Alkaloids	Phenolamine	-	7497.4	7768.1	4910	5871.2	10150	6968.5	7287.1	6202.1	5852.6
pmb2936	Negative	591.17	367.2	592.179	C28H32O14	[M-H]-	Disinapoyl glucoside	Phenolic acids	Phenolic acids	-	6562.9	6733.3	2264.6	841.98	527.36	1329.6	2305.3	3155.6	3002.8
Lmlp006927	Positive	593.28	533.25	592.269	C35H36N4O5	[M+H]+	2-[4-(2-{[3-(2-Amino-2-oxoethyl)-5-methoxy-2-methyl-1H-indol-1-yl]methyl } phenoxy)butoxy]-N-(pyridin-3-yl)benzamide	Alkaloids	Alkaloids	-	19047	12219	13903	11600	5029.5	4937.5	18097	17073	16469
pmp000239	Positive	595.13	505.09	594.122	C26H26O16	[M+H]+	Luteolin-6-C-(5''-glucuronyl)xyloside	Flavonoids	Flavonoid	-	30475	42623	37059	32864	28229	38857	38952	34800	35878
Lmyp004889	Positive	595.14	287.05	594.137	C30H26O13	[M+H]+	Kaempferol-3-O-(2''-trans-p-Coumaroyl)glucoside	Flavonoids	Flavonoid	137018-32-7	51301	69221	85987	42764	73956	47560	58883	70981	70781
pmb2586	Negative	593.13	285.6	594.137	C30H26O13	[M-H]-	Gallocatechin-catechin	Flavonoids	Flavanols	-	59719	66537	78286	30471	37327	39979	61665	52366	70805
Lmjp002867	Positive	595.17	287.05	594.158	C27H30O15	[M+H]+	Kaempferol-3-O-neohesperidoside*	Flavonoids	Flavonols	32602-81-6	42825000	46282000	50397000	13116000	12145000	18558000	38737000	37791000	38302000
pmp001106	Positive	595.17	577.16	594.158	C27H30O15	[M+H]+	Vitexin-2-O-glucoside*	Flavonoids	Flavonoid carbonoside	-	3539200	3486100	4140300	2693300	2717400	2908700	3381500	3414700	3142100
pmp000593	Positive	595.17	449.1	594.158	C27H30O15	[M+H]+	Luteolin-7-O-rutinoside*	Flavonoids	Flavonoid	3563-98-2	542300	679260	825560	1017500	1196400	1187300	805850	976230	918710
mws1073	Positive	595.17	457.2	594.158	C27H30O15	[M+H]+	Apigenin-6,8-C-diglucoside*	Flavonoids	Flavonoid	23666-13-9	19245000	17807000	20567000	13808000	14736000	15472000	17074000	17662000	17584000
pmp001079	Positive	595.17	449.1	594.158	C27H30O15	[M+H]+	Luteolin-7-O-neohesperidoside (Lonicerin)*	Flavonoids	Flavonoid	25694-72-8	452300	444540	464420	730580	860730	828750	553170	658050	604790
Lmpp003789	Positive	595.14	287.06	595.145	C30H27O13+	[M]+	Cyanidin-3-O-(6''-p-Coumaroylglucoside)	Flavonoids	Anthocyanins	-	1405500	1527500	1938300	263350	230590	411790	1085500	1180800	1111700
Lmqn000780	Negative	606.08	384.98	607.082	C17H27N3O17P2	[M-H]-	UDP-N-acetylglucosamine	Alkaloids	Alkaloids	528-04-1	57291	48376	47890	52028	52703	62305	40624	55890	51506
pmb3002	Negative	607.17	299	608.174	C28H32O15	[M-H]-	Chrysoeriol-7-O-rutinoside	Flavonoids	Flavonoid	-	9	9	168260	23438	131000	9	60287	60191	52716
Lmmp000897	Positive	611.14	287.05	610.132	C30H26O14	[M+H]+	Gallocatechin-Gallocatechin	Flavonoids	Flavanols	-	612330	629570	890860	209030	325540	265270	572240	517260	503370
mws0059	Negative	609.15	301	610.153	C27H30O16	[M-H]-	Quercetin-3-O-rutinoside (Rutin)*	Flavonoids	Flavonols	153-18-4	1345800	1667200	2717100	27934	441060	27637	1069900	1183200	1192200
Xmyp005599	Positive	611.16	287.06	610.153	C27H30O16	[M+H]+	Kaempferol-3-O-galactoside-4'-O-glucoside*	Flavonoids	Flavonoid	-	172890	263440	224600	21477	9	32712	160620	147110	155290
mws0036	Negative	609.18	301.09	610.19	C28H34O15	[M-H]-	Hesperetin-7-O-rutinoside (Hesperidin)*	Flavonoids	Dihydroflavone	520-26-3	2756400	163150	5277500	2792800	6263600	75665	2721400	2976600	3161000
pme0001	Negative	609.18	301	610.19	C28H34O15	[M-H]-	Hesperetin-7-O-neohesperidoside(Neohesperidin)*	Flavonoids	Dihydroflavone	13241-33-3	2663700	175040	6033600	2844200	7272800	69635	2897900	3608000	3384900
HmLp007070	Positive	611.41	306.21	610.398	C36H54N2O6	[M+H]+	6",7"-Dihydro-5',5'-dicapsaicin	Alkaloids	Alkaloids	-	4422000	3449300	3007700	1719500	12136000	4532300	5667400	6120600	4679300
Lmpp003662	Positive	611.14	303.05	611.14	C30H27O14+	[M]+	Delphinidin-3-O-(6''-p-Coumaroylglucoside)	Flavonoids	Anthocyanins	-	1198400	1204300	1941700	23314	456830	31308	816880	917950	757700
mws4134	Negative	611.14	306.08	612.152	C20H32N6O12S2	[M-H]-	Oxidized Glutathione	Amino acids and derivatives	Amino acids and derivatives	121-24-4	145360	144350	150420	111950	109630	114270	107960	132980	119290
Rfmb26201	Negative	621.22	417.16	622.226	C30H38O14	[M-H]-	Syringaresinol-acetylGlucoside	Lignans and Coumarins	Lignans	-	31303	24035	39627	36116	39175	30802	38330	32354	33747
pmp000241	Positive	625.14	505.09	624.133	C27H28O17	[M+H]+	Luteolin-6-C-(2''-glucuronyl)glucoside	Flavonoids	Flavonoid	-	9	9	5754.4	3770.6	30546	9	11846	7249.6	7803.9
HJAP062	Positive	625.18	317.08	624.168	C28H32O16	[M+H]+	Isorhamnetin-3-O-(6''-p-coumaroylglucoside)	Flavonoids	Flavonoid	-	3106500	4912000	4620800	183250	247010	223480	2407600	2584300	1986400
Lmmp002463	Positive	625.18	317.07	624.169	C28H32O16	[M+H]+	Sexangularetin 3-glucoside-7-rhamnoside*	Flavonoids	Flavonols	-	3688600	4942000	5316000	185920	240810	243230	2492200	2382800	2218800
pmp001253	Positive	625.25	488.17	624.247	C36H36N2O8	[M+H]+	Cannabisin F	Alkaloids	Phenolamine	163136-19-4	11368	5722.1	2842.4	1306.2	3772.4	1177	4913.9	4451.6	3959.3
Lmpp003815	Positive	625.16	317.07	625.155	C31H29O14+	[M]+	Petunidin-3-(6''-p-Coumaroylglucoside)	Flavonoids	Anthocyanins	-	3520900	4376900	4134200	197150	242050	194970	2154000	2527100	2590300
pmn001528	Negative	625.05	169	626.054	C28H18O17	[M-H]-	Tetragallic Acid(3"-O-galloyl-4"-O-galloyl-4-O-galloyl-galloyl acid)	Phenolic acids	Phenolic acids	-	15792	12679	11017	29855	11906	27901	15062	17673	28140
pmp001310	Positive	627.16	303.1	626.148	C27H30O17	[M+H]+	6-Hydroxykaempferol-3,6-O-Diglucoside	Flavonoids	Flavonols	-	931780	712270	866710	9	66348	9	579250	571340	620360
Hmyp007792	Positive	636.41	495.4	635.414	C32H62NO9P	[M+H]+	PE(oxo-11:0/16:0)	Lipids	Glycerol ester	-	1129600	1040300	1053900	994120	908190	965410	956460	916890	884030
pmb2653	Negative	649.1	145	650.227	C24H42O20	[M-H]-	D(+)-Melezitose O-rhamnoside	Others	Saccharides and Alcohols	-	74106	41407	125100	87927	63565	107070	67170	78788	82471
pmp000128	Positive	653.17	347.1	652.164	C29H32O17	[M+H]+	Limocitrin-3-O-(3-hydroxy-3-methylglutarate)-glucoside	Flavonoids	Flavonols	-	9318.2	9710.5	9	8915.3	37732	7473	17060	16862	17906
mws0843	Negative	657.1	328	658.105	C20H24N10O12P2	[M-H]-	C-di-AMP	Nucleotides and derivatives	Nucleotides and derivatives	54447-84-6	63433	68141	61596	53264	23837	39820	35395	45738	49655
HmLn004940	Negative	659.33	659.32	660.336	C32H52O14	[M-H]-	Capsianoside I	Terpenoids	Ditepenoids	-	15463000	14776000	12814000	13374000	14516000	16750000	10952000	14855000	16863000
pmb0530	Positive	664.12	136.2	663.109	C21H27N7O14P2	[M+H]+	Nicotinic acid adenine dinucleotide	Nucleotides and derivatives	Nucleotides and derivatives	53-84-9	354710	372950	354360	365740	417310	407950	332290	315620	388800
Lmxp010913	Positive	676.45	184.08	675.448	C35H66NO9P	[M+H]+	1-(9Z-Octadecenoyl)-2-(9-oxo-nonanoyl)-sn-glycero-3-phosphocholine	Lipids	Glycerol ester	-	606160	516130	589330	477220	446650	518360	547910	552100	517620
Lmhp008513	Positive	677.37	261.22	676.367	C33H56O14	[M+H]+	2-γ-Linolenoyl-glycerol-diglucoside	Lipids	Glycerol ester	-	6211.6	6152.2	7179.4	9194.4	5319.9	6601.2	8290.3	7943.4	8202.9
Lmmp003266	Positive	683.15	303.05	682.138	C29H30O19	[M+H]+	Quercetin-glu-malonyl-pen	Flavonoids	Flavonols	-	5666700	6409100	6756400	136910	46184	109510	3582300	4041900	4014700
pmn001370	Negative	681.24	519.19	682.247	C32H42O16	[M-H]-	Pinoresinol diglucoside	Lignans and Coumarins	Lignans	63902-38-5	20230	6713.7	18456	40951	83158	43557	31592	32019	43001
pmf0287	Negative	686.14	339	687.149	C21H35N7O13P2S	[M-H]-	3'-Dephospho-CoA	Nucleotides and derivatives	Nucleotides and derivatives	3633-59-8	10185	10795	13139	11287	15395	8815.8	10725	9493.2	14045
Hmcp001629	Positive	697.16	449.1	696.153	C30H32O19	[M+H]+	Kaempferol-3-O-(6''-Malonylglucoside)-7-O-Glucoside	Flavonoids	Flavonols	-	89848	92554	114620	51885	49128	73250	96468	76688	85268
Lmgn002253	Negative	695.2	353.09	696.19	C31H36O18	[M-H]-	Syringoylcaffeoylquinic acid O-glucose	Phenolic acids	Phenolic acids	-	9576700	6840600	5465300	7066300	9609300	5864500	7859400	8119100	7851100
pmb0168	Positive	700.1	184.4	699.435	C38H70NO8P	[M+H]+	PC 16:1/14:1	Lipids	PC	-	185740	193490	216520	167370	144680	157780	167190	197330	200410
pmn001368	Negative	699.25	537.2	700.258	C32H44O17	[M-H]-	Olivil Diglucoside	Lignans and Coumarins	Lignans	-	5708.4	6945.1	3329.3	9903.9	7058	10629	10436	11035	9519.6
Hmyp007396	Positive	702.46	184.07	701.46	C37H68NO9P	[M+H]+	PC(oxo-11:0/18:2)	Lipids	PC	-	1514500	1488600	1389800	973070	972590	1067700	1141300	1277400	1246500
pme2651	Negative	742.1	620.1	743.075	C21H28N7O17P3	[M-H]-	NADP (Nicotinamide adenine dinucleotide phosphate)	Nucleotides and derivatives	Nucleotides and derivatives	53-59-8	162240	229170	194920	198280	167990	243000	127360	193660	226800
Lmyp003857	Positive	753.13	287.06	752.122	C35H28O19	[M+H]+	Kaempferol-3-O-(2'',6''-digalloyl)-glucoside	Flavonoids	Flavonoid	-	11277	11737	18805	16378	10015	14515	13068	13274	14622
pmb0660	Positive	757.2	147.1	756.19	C36H36O18	[M+H]+	Luteolin-6-C-glucoside-7-O-(6''-p-coumaroyl)glucoside	Flavonoids	Flavonoid carbonoside	-	143420	121970	179460	9	9	9	85707	84498	87062
pmp001105	Positive	757.22	287.06	756.211	C33H40O20	[M+H]+	Kaempferol-3-O-neohesperidoside-7-glucoside	Flavonoids	Flavonols	-	404800	407630	561030	61590	74896	106960	218790	260980	297660
Zmmp003591	Positive	757.22	303.05	757.219	C33H41O20+	[M]+	Delphinidin-3-p-coumaroylrutinoside	Flavonoids	Anthocyanins	-	3875500	3877700	3982000	9	9	9	1714500	1873400	1995600
pmn001505	Negative	763.43	763.4	764.435	C41H64O13	[M-H]-	Oleanolic acid-3-O-xylose(1→3)-glucuronide	Terpenoids	Triterpene Saponin	-	24243	23466	23698	16954	37765	32468	22222	24458	29024
Zmmp003779	Positive	771.21	317.07	771.213	C37H39O18+	[M]+	Petunidin-3-p-coumaroylrutinoside	Flavonoids	Anthocyanins	-	532240	655280	523770	18381	11870	22882	294150	317480	369390
Lmqp002170	Positive	773.21	449.11	772.206	C33H40O21	[M+H]+	Kaempferol-3-O-Sophorotrioside	Flavonoids	Flavonols	80714-53-0	24587	17902	23914	5124.3	499130	9202.8	146460	108020	126920
HmLn006085	Negative	775.41	613.32	776.419	C38H64O16	[M-H]-	Capsianoside XIV	Terpenoids	Ditepenoids	-	15938	20411	12629	14638	16645	12389	14788	15703	17022
Hmyp007589	Positive	784.47	643.46	783.466	C41H70NO11P	[M+H]+	PE(18:3/18:3+O3)	Lipids	Glycerol ester	-	4430	6296.6	5474.8	4880	3862.2	3873.3	3814	4440.7	3895.2
pme2746	Negative	784.15	437	785.157	C27H33N9O15P2	[M-H]-	Flavin adenine dinucleotide(FAD)	Nucleotides and derivatives	Nucleotides and derivatives	146-14-5	383310	409460	350620	356290	356550	335900	330380	316400	362790
Lmlp005339	Positive	787.2	287.05	786.201	C37H38O19	[M+H]+	Capsicuoside A	Flavonoids	Flavonoid	-	14264	15574	24048	2338.5	4589.6	4130.5	9682.9	13268	10778
Hmcp001589	Positive	787.23	317.06	786.221	C34H42O21	[M+H]+	Isorhamnetin-3-O-rutinoside-4'-O-glucoside	Flavonoids	Flavonols	111393-97-6	5481.2	13381	18854	2861.2	2088.6	1557.6	8624.2	11047	9960.7
mws1150	Negative	785.25	623.2	786.258	C35H46O20	[M-H]-	Echinacoside	Phenolic acids	Phenolic acids	82854-37-3	14011	21667	17374	2886.2	9	4100.2	12549	13987	10779
pmn001536	Negative	791.2	335	792.211	C36H40O20	[M-H]-	Tetra-O-galloyl Methyl gallate	Phenolic acids	Phenolic acids	-	17736	18256	18536	17347	19495	19964	19960	22892	21040
HmLn004528	Negative	791.41	555.28	792.414	C38H64O17	[M-H]-	Capsianoside VII	Terpenoids	Ditepenoids	-	347240	273550	318850	581720	415600	551190	644620	518770	322830
Zmhp003113	Positive	903.26	147.04	902.248	C42H46O22	[M+H]+	Vitexin-2''-O-(6'''-(E)-p-coumaroyl)glucoside-4'-O-glucoside-iso1	Flavonoids	Flavonoid	-	35671	32776	36145	9	9	5297.2	12124	16172	19057
Zmmp003451	Positive	903.26	287.06	903.255	C42H47O22+	[M]+	Cyanidin-3-p-coumaroylrutinoside-5-glucoside	Flavonoids	Anthocyanins	-	89883	85789	95159	7291	2004.6	8648.9	55208	78650	54323
CWJP002289	Positive	919.25	757.2	918.243	C42H46O23	[M+H]+	Luteolin-7-O-(2''-rhamnosyl)sophorotrioside	Flavonoids	Flavonoid	-	18935000	21013000	22853000	137540	202060	145170	12343000	14786000	13834000
Hmcp001679	Positive	919.27	303.04	918.264	C39H50O25	[M+H]+	Quercetin-O-rhamnoside-O-glucoside-O-rhamnoside-O-glucoside	Flavonoids	Flavonols	-	9121300	9680900	9896200	50918	100330	56345	6071900	7055900	6682300
Lmqp002161	Positive	919.27	449.11	919.272	C39H51O25+	[M]+	Cyanidin 3-O-glucoside-glucoside-glucoside-rhamnoside	Flavonoids	Anthocyanins	-	5626.1	6711.8	8347.5	9	9	9	4449.1	4078.8	4652.5
HmLn005569	Negative	937.47	937.47	938.472	C44H74O21	[M-H]-	Capsianoside IX	Terpenoids	Ditepenoids	-	536600	510870	351070	334110	238240	208350	388390	376690	409330
Lmfp005484	Positive	1018.56	1018.56	1017.55	C50H83NO20	[M+H]+	Demissine	Alkaloids	Steroid alkaloids	6077-69-6	1038500	1113300	1006300	1240000	1169800	1385400	1299400	1224000	1056300
Lmfp004925	Positive	1064.56	1064.56	1063.56	C51H85NO22	[M+H]+	Sisunine	Alkaloids	Alkaloids	85547-35-9	2606400	3802800	2820000	3043200	2984300	3685600	3135900	3310200	3148600
HmLn005573	Negative	1083.53	1083.53	1084.53	C50H84O25	[M-H]-	Capsianoside II	Terpenoids	Ditepenoids	-	16363000	17574000	18409000	14421000	14405000	15084000	15369000	16366000	16332000
HmLp004673	Positive	1101.53	309.12	1100.53	C50H84O26	[M+H]+	Capsianoside III	Terpenoids	Ditepenoids	-	40077	48958	33145	44931	57001	59757	60500	49501	30282

## Sheet: Supplementary Table S3
Supplementary Table S3 Differential metabolites of two different-colored pepper peels
Index	G1	G2	G3	B1	B2	B3	control_mean	case_mean	log2_FC(case_mean/control_mean)	Pvalue	fdr	vip	Ion mode	Q1 (Da)	Q3 (Da)	Molecular Weight (Da)	Formula	Ionization model	Compounds	Class I	Class II	CAS	C_ID	Pathway	KEGG_B_class	KEGG_A_class
pme0006	10865000	12365000	9751900	8834600	6819500	7903000	1.0994e+07	7.85237e+06	-0.485513	0.0302353	0.128722	1.84066	Positive	116.07	70.1	115.063	C5H9NO2	[M+H]+	L-Proline	Amino acids and derivatives	Amino acids and derivatives	147-85-3	C00148	ko01100//Metabolic pathways;ko01110//Biosynthesis of secondary metabolites;ko01130//Biosynthesis of antibiotics;ko01230//Biosynthesis of amino acids;ko02010//ABC transporters;ko00970//Aminoacyl-tRNA biosynthesis;ko00330//Arginine and proline metabolism;ko00332//Carbapenem biosynthesis	Amino acid metabolism;Biosynthesis of other secondary metabolites;Global and overview maps;Membrane transport;Translation	Environmental Information Processing;Genetic Information Processing;Metabolism
mws0230	2859400	2467500	2337000	1660200	1496800	1828400	2.55463e+06	1661800	-0.620369	0.00830264	0.0552555	1.02152	Positive	120.07	74	119.058	C4H9NO3	[M+H]+	L-Threonine*	Amino acids and derivatives	Amino acids and derivatives	72-19-5	C00188	ko01100//Metabolic pathways;ko01110//Biosynthesis of secondary metabolites;ko01120//Microbial metabolism in diverse environments;ko01130//Biosynthesis of antibiotics;ko01230//Biosynthesis of amino acids;ko02010//ABC transporters;ko00970//Aminoacyl-tRNA biosynthesis;ko00260//Glycine, serine and threonine metabolism;ko00261//Monobactam biosynthesis;ko00290//Valine, leucine and isoleucine biosynthes…	Amino acid metabolism;Biosynthesis of other secondary metabolites;Global and overview maps;Membrane transport;Metabolism of cofactors and vitamins;Translation	Environmental Information Processing;Genetic Information Processing;Metabolism
pmp001287	6937500	6492100	5734700	5604000	3971400	4300900	6388100	4.62543e+06	-0.465798	0.0445123	0.176525	1.3549	Positive	120.08	103.05	119.073	C8H9N	[M+H]+	N-Benzylmethylene isomethylamine	Alkaloids	Alkaloids	-	-	-	-	-
mws0473	3622700	4172200	3504500	6193700	5243700	5709000	3.76647e+06	5.71547e+06	0.60166	0.00472706	0.0390996	1.54067	Negative	131.03	87	132.042	C5H8O4	[M-H]-	2-Methylsuccinic acid*	Organic acids	Organic acids	498-21-5	-	-	-	-
mws1709	77604000	72171000	61259000	96458000	90854000	83481000	7.03447e+07	9.02643e+07	0.359715	0.0309292	0.130715	4.72826	Negative	133.01	71	134.022	C4H6O5	[M-H]-	Malic acid	Organic acids	Organic acids	636-61-3	-	-	-	-
pme0193	9544400	8151900	8178500	4766700	4687400	6000500	8.62493e+06	5.15153e+06	-0.743511	0.00516752	0.0415599	2.03789	Positive	147.08	84	146.069	C5H10N2O3	[M+H]+	L-Glutamine	Amino acids and derivatives	Amino acids and derivatives	56-85-9	C00064	ko01100//Metabolic pathways;ko01120//Microbial metabolism in diverse environments;ko01230//Biosynthesis of amino acids;ko02010//ABC transporters;ko00970//Aminoacyl-tRNA biosynthesis;ko00230//Purine metabolism;ko00240//Pyrimidine metabolism;ko00250//Alanine, aspartate and glutamate metabolism;ko00220//Arginine biosynthesis;ko00630//Glyoxylate and dicarboxylate metabolism;ko00910//Nitrogen metaboli…	Amino acid metabolism;Carbohydrate metabolism;Energy metabolism;Global and overview maps;Membrane transport;Nucleotide metabolism;Translation	Environmental Information Processing;Genetic Information Processing;Metabolism
pme0026	10894000	9478800	9107600	5147500	5311500	6523800	9826800	5.66093e+06	-0.795682	0.0039198	0.0349163	2.23806	Positive	147.11	84	146.106	C6H14N2O2	[M+H]+	L-Lysine	Amino acids and derivatives	Amino acids and derivatives	56-87-1	C00047	ko01100//Metabolic pathways;ko01110//Biosynthesis of secondary metabolites;ko01120//Microbial metabolism in diverse environments;ko01130//Biosynthesis of antibiotics;ko01230//Biosynthesis of amino acids;ko02010//ABC transporters;ko00970//Aminoacyl-tRNA biosynthesis;ko01210//2-Oxocarboxylic acid metabolism;ko00300//Lysine biosynthesis;ko00310//Lysine degradation;ko00960//Tropane, piperidine and py…	Amino acid metabolism;Biosynthesis of other secondary metabolites;Global and overview maps;Membrane transport;Metabolism of cofactors and vitamins;Translation	Environmental Information Processing;Genetic Information Processing;Metabolism
mws0024	203440	159280	207400	3686300	3594500	4245400	190040	3.84207e+06	4.33751	5.72035e-05	0.00254776	2.16119	Negative	169.01	125	170.022	C7H6O5	[M-H]-	Gallic acid	Tannins	Tannin	149-91-7	C01424	ko01120//Microbial metabolism in diverse environments	Global and overview maps	Metabolism
mws0119	14709000	14752000	15590000	19139000	17641000	18492000	15017000	18424000	0.29499	0.00280574	0.0285004	2.0335	Negative	227.2	227.2	228.209	C14H28O2	[M-H]-	Myristic Acid	Lipids	Free fatty acids	544-63-8	C06424	ko01100//Metabolic pathways;ko00061//Fatty acid biosynthesis	Global and overview maps;Lipid metabolism	Metabolism
pmn001578	21953000	18861000	21621000	33897000	29039000	27712000	2.08117e+07	30216000	0.53792	0.0113701	0.0641783	3.30261	Negative	255.23	255.23	256.24	C16H32O2	[M-H]-	Palmitic acid	Lipids	Free fatty acids	1957-10-03	C00249	ko01100//Metabolic pathways;ko01040//Biosynthesis of unsaturated fatty acids;ko00061//Fatty acid biosynthesis;ko00073//Cutin, suberine and wax biosynthesis;ko00062//Fatty acid elongation;ko00071//Fatty acid degradation;ko01212//Fatty acid metabolism	Global and overview maps;Lipid metabolism	Metabolism
pme0376	21851	25832	14196	2267400	2769400	2539100	20626.3	2525300	6.93582	6.61286e-05	0.00273489	1.79012	Negative	271.06	151	272.068	C15H12O5	[M-H]-	Naringenin*	Flavonoids	Dihydroflavone	480-41-1	C00509	ko01100//Metabolic pathways;ko01110//Biosynthesis of secondary metabolites;ko00941//Flavonoid biosynthesis;ko00943//Isoflavonoid biosynthesis	Biosynthesis of other secondary metabolites;Global and overview maps	Metabolism
pme2960	41012	40827	27580	5876800	7456500	6375600	36473	6.56963e+06	7.49284	0.000150494	0.00378852	2.88597	Positive	273.08	153	272.068	C15H12O5	[M+H]+	Naringenin chalcone*	Flavonoids	Chalcones	73692-50-9	C06561	ko01100//Metabolic pathways;ko01110//Biosynthesis of secondary metabolites;ko00941//Flavonoid biosynthesis	Biosynthesis of other secondary metabolites;Global and overview maps	Metabolism
Zmxn001997	2105700	2172000	2421300	4580100	4994200	4574900	2233000	4716400	1.0787	0.000124501	0.00360429	1.77511	Negative	299.08	137.02	300.084	C13H16O8	[M-H]-	Isosalicylic acid O-glycoside*	Phenolic acids	Phenolic acids	-	-	-	-	-
pmn001627	112630	75765	173160	1557600	1707600	1784700	120518	1683300	3.80397	2.73482e-05	0.00197933	1.41413	Negative	331.07	169	332.074	C13H16O10	[M-H]-	Glucogallin*	Phenolic acids	Phenolic acids	58511-73-2	-	-	-	-
HmLn000659	99578	102980	158860	1200500	1736000	1949300	120473	1628600	3.75685	0.00251695	0.0268994	1.36573	Negative	331.07	169.01	332.075	C13H16O10	[M-H]-	3-O-Galloyl-glucose*	Tannins	Tannin	-	-	-	-	-
Zmhn002227	976580	1427900	2101700	5838600	8142500	7424600	1502060	7.13523e+06	2.24802	0.00172495	0.02125	2.6406	Negative	385.11	223.06	386.121	C17H22O10	[M-H]-	4-O-Glucosyl-sinapate	Phenolic acids	Phenolic acids	-	-	-	-	-
HJN003	1761500	2236200	2588100	6621100	8700800	7806100	2.19527e+06	7.70933e+06	1.81221	0.00104723	0.014789	2.62481	Negative	385.11	223.06	386.122	C17H22O10	[M-H]-	1-O-Sinapoyl-D-glucose*	Phenolic acids	Phenolic acids	-	C01175	ko00940//Phenylpropanoid biosynthesis	Biosynthesis of other secondary metabolites	Metabolism
pmn001423	2984700	3976900	4958100	10101000	13769000	12140000	3.97323e+06	1.20033e+07	1.59505	0.00262883	0.0271803	3.13771	Negative	385.19	223.13	386.194	C19H30O8	[M-H]-	Roseoside	Others	Others	54835-70-0	-	-	-	-
pmb0489	2589300	1760300	2359500	1125400	847070	1059400	2.23637e+06	1.01062e+06	-1.14591	0.00933135	0.0587267	1.20737	Positive	397.2	147.04	396.19	C19H28N2O7	[M+H]+	N-Glucosyl-p-coumaroyl putrescine	Alkaloids	Phenolamine	-	-	-	-	-
mws0919	1907700	1678500	2308900	2983500	3191000	3656000	1.96503e+06	3.27683e+06	0.737749	0.00840204	0.0552816	1.24148	Negative	431.1	285	432.106	C21H20O10	[M-H]-	Kaempferol-3-O-rhamnoside (Afzelin)(Kaempferin)*	Flavonoids	Flavonols	482-39-3	C16911	ko00944//Flavone and flavonol biosynthesis	Biosynthesis of other secondary metabolites	Metabolism
pme0321	2059200	1742800	2338600	3430200	3497300	4196800	2.04687e+06	3708100	0.857263	0.00516807	0.0415599	1.41279	Negative	431.1	285	432.106	C21H20O10	[M-H]-	Kaempferol-7-O-rhamnoside	Flavonoids	Flavonols	20196-89-8	-	-	-	-
Cmzn005251	2962400	2793400	3833900	8030000	8451500	7806800	3.19657e+06	8096100	1.3407	0.000195434	0.00471485	2.48577	Negative	433.11	271.06	434.121	C21H22O10	[M-H]-	6-O-Caffeoylarbutin*	Phenolic acids	Phenolic acids	136172-60-6	-	-	-	-
mws1179	502410	432190	544690	4652700	6061800	3230500	493097	4.64833e+06	3.23677	0.00708156	0.05062	2.22751	Negative	433.11	271	434.121	C21H22O10	[M-H]-	Naringenin-7-O-glucoside*	Flavonoids	Dihydroflavone	529-55-5	-	-	-	-
HJN090	4324100	4004300	4016300	18794000	19771000	15413000	4114900	1.79927e+07	2.12848	0.000468915	0.00848442	4.18472	Negative	433.11	271.06	434.121	C21H22O10	[M-H]-	Butin-O-glucoside*	Flavonoids	Flavonoid	-	-	-	-	-
HJN087	4531100	4449600	4086000	17994000	20601000	16282000	4.35557e+06	1.82923e+07	2.07031	0.000383579	0.00759306	4.20133	Negative	433.12	271.06	434.121	C21H22O10	[M-H]-	Naringenin-O-glucoside*	Flavonoids	Flavonoid	-	-	-	-	-
Lmlp003024	22961000	21984000	20138000	38128000	31272000	36922000	2.16943e+07	3.54407e+07	0.708087	0.00375036	0.0344676	4.10706	Positive	439.22	277.17	438.211	C20H30O7N4	[M+H]+	N'-p-Coumaroylagmatine-glucoside*	Alkaloids	Phenolamine	-	-	-	-	-
Lmlp002693	3325500	2602800	3190800	5298100	3994700	5467300	3039700	4.92003e+06	0.694739	0.0218097	0.103507	1.45218	Positive	439.22	277.17	438.211	C20H30O7N4	[M+H]+	N'-p-Coumaroylagmatine-glucoside isomer*	Alkaloids	Phenolamine	-	-	-	-	-
pme2459	2668700	2074800	3690900	9112900	15928000	20777000	2.81147e+06	1.52726e+07	2.44155	0.0218082	0.103507	3.75655	Positive	449.11	287.2	448.101	C21H20O11	[M+H]+	Luteolin-7-O-glucoside (Cynaroside)*	Flavonoids	Flavonoid	5373-11-05	C03951	ko00944//Flavone and flavonol biosynthesis	Biosynthesis of other secondary metabolites	Metabolism
Hmpp003270	3988700	3682700	4973500	7322500	7460500	9790600	4.21497e+06	8191200	0.958554	0.0111102	0.0641783	2.15271	Positive	449.11	287.05	448.101	C21H20O11	[M+H]+	Luteolin-4'-O-glucoside*	Flavonoids	Flavonoid	6920-38-3	-	-	-	-
Hmdn001667	9	9	9	1178900	1277000	1489200	9	1.31503e+06	17.1567	0.000136635	0.00362257	1.29542	Negative	463.05	300.99	464.06	C20H16O13	[M-H]-	Ellagicacid-4-O-glucoside	Tannins	Tannin	-	-	-	-	-
mws0056	596940	257340	507420	19455000	22764000	25648000	453900	2.26223e+07	5.63923	0.000245429	0.00546552	5.31121	Negative	463.09	316.03	464.095	C21H20O12	[M-H]-	Myricetin-3-O-rhamnoside (Myricitrin)*	Flavonoids	Flavonols	17912-87-7	-	-	-	-
Zmhn002597	664490	176510	820490	11697000	11862000	12014000	553830	1.18577e+07	4.42023	7.75729e-07	0.000224574	3.8092	Negative	471.15	351.11	472.158	C21H28O12	[M-H]-	4-p-Cumaroyl-rhamnosyl-(1→6)-α-D-glucose*	Phenolic acids	Phenolic acids	-	-	-	-	-
Hmcp002207	41107	50929	61832	920380	884210	806730	51289.3	870440	4.08501	1.7714e-05	0.0014652	1.02356	Positive	479.12	317.06	478.111	C22H22O12	[M+H]+	Isorhamnetin-7-O-glucoside (Brassicin)*	Flavonoids	Flavonols	6743-96-0	-	-	-	-
pmb3066	1445700	361870	1638600	38176000	39605000	43322000	1.14872e+06	4.03677e+07	5.1351	1.58064e-05	0.0014652	7.09139	Negative	481.14	319.2	482.142	C22H26O12	[M-H]-	5-O-p-Coumaroylshikimic acid O-glucoside	Phenolic acids	Phenolic acids	-	-	-	-	-
pmp000585	1946200	1268200	2087500	5512200	4806500	6817000	1767300	5711900	1.69242	0.00353579	0.033561	2.19345	Positive	519.11	433.11	518.106	C24H22O13	[M+H]+	Apigenin-7-(6''-malonylglucoside)	Flavonoids	Flavonoid	-	-	-	-	-
Lmjp002867	13116000	12145000	18558000	42825000	46282000	50397000	1.46063e+07	4.65013e+07	1.67068	0.000421637	0.00787509	6.33282	Positive	595.17	287.05	594.158	C27H30O15	[M+H]+	Kaempferol-3-O-neohesperidoside*	Flavonoids	Flavonols	32602-81-6	-	-	-	-
pmp001106	2693300	2717400	2908700	3539200	3486100	4140300	2.77313e+06	3.72187e+06	0.424509	0.0126321	0.069	1.0494	Positive	595.17	577.16	594.158	C27H30O15	[M+H]+	Vitexin-2-O-glucoside*	Flavonoids	Flavonoid carbonoside	-	-	-	-	-
mws1073	13808000	14736000	15472000	19245000	17807000	20567000	14672000	1.92063e+07	0.388517	0.00822034	0.0552555	2.31026	Positive	595.17	457.2	594.158	C27H30O15	[M+H]+	Apigenin-6,8-C-diglucoside*	Flavonoids	Flavonoid	23666-13-9	-	-	-	-
Lmpp003789	263350	230590	411790	1405500	1527500	1938300	301910	1.62377e+06	2.42715	0.00149251	0.0187862	1.28174	Positive	595.14	287.06	595.145	C30H27O13+	[M]+	Cyanidin-3-O-(6''-p-Coumaroylglucoside)	Flavonoids	Anthocyanins	-	C12095	ko00942//Anthocyanin biosynthesis	Biosynthesis of other secondary metabolites	Metabolism
mws0059	27934	441060	27637	1345800	1667200	2717100	165544	1.91003e+06	3.52831	0.0161614	0.0850677	1.42374	Negative	609.15	301	610.153	C27H30O16	[M-H]-	Quercetin-3-O-rutinoside (Rutin)*	Flavonoids	Flavonols	153-18-4	C05625	ko01100//Metabolic pathways;ko01110//Biosynthesis of secondary metabolites;ko00944//Flavone and flavonol biosynthesis	Biosynthesis of other secondary metabolites;Global and overview maps	Metabolism
Lmpp003662	23314	456830	31308	1198400	1204300	1941700	170484	1.44813e+06	3.08649	0.0110074	0.0641783	1.2308	Positive	611.14	303.05	611.14	C30H27O14+	[M]+	Delphinidin-3-O-(6''-p-Coumaroylglucoside)	Flavonoids	Anthocyanins	-	C16370	ko00942//Anthocyanin biosynthesis	Biosynthesis of other secondary metabolites	Metabolism
HJAP062	183250	247010	223480	3106500	4912000	4620800	217913	4213100	4.27306	0.00204074	0.0240798	2.22868	Positive	625.18	317.08	624.168	C28H32O16	[M+H]+	Isorhamnetin-3-O-(6''-p-coumaroylglucoside)	Flavonoids	Flavonoid	-	-	-	-	-
Lmmp002463	185920	240810	243230	3688600	4942000	5316000	223320	4.64887e+06	4.37969	0.000848792	0.0134639	2.36074	Positive	625.18	317.07	624.169	C28H32O16	[M+H]+	Sexangularetin 3-glucoside-7-rhamnoside*	Flavonoids	Flavonols	-	-	-	-	-
Lmpp003815	197150	242050	194970	3520900	4376900	4134200	211390	4.01067e+06	4.24586	0.0001185	0.00360429	2.20282	Positive	625.16	317.07	625.155	C31H29O14+	[M]+	Petunidin-3-(6''-p-Coumaroylglucoside)	Flavonoids	Anthocyanins	-	-	-	-	-
pmp001310	9	66348	9	931780	712270	866710	22122	836920	5.24154	0.000290166	0.00600021	1.01642	Positive	627.16	303.1	626.148	C27H30O17	[M+H]+	6-Hydroxykaempferol-3,6-O-Diglucoside	Flavonoids	Flavonols	-	-	-	-	-
Lmmp003266	136910	46184	109510	5666700	6409100	6756400	97534.7	6277400	6.00811	4.37075e-05	0.00230061	2.81362	Positive	683.15	303.05	682.138	C29H30O19	[M+H]+	Quercetin-glu-malonyl-pen	Flavonoids	Flavonols	-	-	-	-	-
Zmmp003591	9	9	9	3875500	3877700	3982000	9	3.91173e+06	18.7295	3.90486e-08	2.26092e-05	2.24285	Positive	757.22	303.05	757.219	C33H41O20+	[M]+	Delphinidin-3-p-coumaroylrutinoside	Flavonoids	Anthocyanins	-	-	-	-	-
CWJP002289	137540	202060	145170	18935000	21013000	22853000	161590	2.09337e+07	7.01734	5.18713e-05	0.00250279	5.1575	Positive	919.25	757.2	918.243	C42H46O23	[M+H]+	Luteolin-7-O-(2''-rhamnosyl)sophorotrioside	Flavonoids	Flavonoid	-	-	-	-	-
Hmcp001679	50918	100330	56345	9121300	9680900	9896200	69197.7	9.56613e+06	7.11107	2.10888e-06	0.000407014	3.49402	Positive	919.27	303.04	918.264	C39H50O25	[M+H]+	Quercetin-O-rhamnoside-O-glucoside-O-rhamnoside-O-glucoside	Flavonoids	Flavonols	-	-	-	-	-
HmLn005573	14421000	14405000	15084000	16363000	17574000	18409000	1.46367e+07	1.74487e+07	0.25353	0.0114169	0.0641783	1.81257	Negative	1083.53	1083.53	1084.53	C50H84O25	[M-H]-	Capsianoside II	Terpenoids	Ditepenoids	-	-	-	-	-

## Sheet: Supplementary Table S4
Supplementary Table S4 Summary of transcriptome data
Sample	RawData(bp)	BF_Q20(%)	BF_Q30(%)	BF_GC(%)	CleanData(bp)	AF_Q20(%)	AF_Q30(%)	sequenced_Total_Genes
B1	7989806400	7771614460 (97.27%)	7371423469 (92.26%)	3535443603 (44.25%)	7887384304	7679977644 (97.37%)	7287961759 (92.40%)	26241
B2	8021749200	7810294770 (97.36%)	7414713607 (92.43%)	3526418784 (43.96%)	7917376240	7716234662 (97.46%)	7329153433 (92.57%)	26092
B3	6709435200	6546608924 (97.57%)	6234240010 (92.92%)	2998519611 (44.69%)	6587197406	6433870191 (97.67%)	6130881160 (93.07%)	25782
G1	8360247000	8136386827 (97.32%)	7722667489 (92.37%)	3663675204 (43.82%)	8260083423	8046732519 (97.42%)	7641317539 (92.51%)	26025
G2	9426222300	9173222349 (97.32%)	8706857939 (92.37%)	4146208305 (43.99%)	9276624738	9037317797 (97.42%)	8582863171 (92.52%)	26383
G3	6015004200	5859160861 (97.41%)	5570718912 (92.61%)	2657074530 (44.17%)	5931261249	5783421994 (97.51%)	5501748626 (92.76%)	25476

## Sheet: Supplementary Table S5
Supplementary Table S5 Differentially expressed genes in chili peels of two different colors
id	G1_count	G2_count	G3_count	B1_count	B2_count	B3_count	G1_fpkm	G2_fpkm	G3_fpkm	B1_fpkm	B2_fpkm	B3_fpkm	G_mean	B_mean	log2(fc)	PValue	FDR	Symbol	Description	KEGG_A_class	KEGG_B_class	Pathway	K_ID	GO Component	GO Function	GO Process
Capana10g001978	70	72	24	1934	1997	1448	4.96	4.81	2.18	133.81	134.79	126.62	3.98333	131.74	5.04757	1.96e-140	4.99e-136	GT	anthocyanidin 3-O-glucosyltransferase-like [Capsicum annuum]	-	-	-	-	-	-	-
Capana01g000365	27	24	7	1071	724	508	1.57	1.31	0.52	60.63	39.98	36.35	1.13333	45.6533	5.33208	1.13e-67	1.43e-63	ANT17	PREDICTED: leucoanthocyanidin dioxygenase [Capsicum annuum]	Metabolism;Metabolism;Metabolism	Global and overview maps;Global and overview maps;Biosynthesis of other secondary metabolites	ko01100//Metabolic pathways;ko01110//Biosynthesis of secondary metabolites;ko00941//Flavonoid biosynthesis	K05277;K05277;K05277	-	GO:0016706//oxidoreductase activity, acting on paired donors, with incorporation or reduction of molecular oxygen, 2-oxoglutarate as one donor, and incorporation of one atom each of oxygen into both donors;GO:0019842//vitamin binding;GO:0043169//cation binding	GO:0009699//phenylpropanoid biosynthetic process;GO:0009813//flavonoid biosynthetic process
Capana02g002586	3045	2612	1839	12797	12425	7635	207.04	167.26	159.86	849.1	804.28	640.27	178.053	764.55	2.1023	1.49e-50	1.27e-46	AN3	naringenin,2-oxoglutarate 3-dioxygenase [Capsicum annuum]	Metabolism;Metabolism;Metabolism	Global and overview maps;Global and overview maps;Biosynthesis of other secondary metabolites	ko01100//Metabolic pathways;ko01110//Biosynthesis of secondary metabolites;ko00941//Flavonoid biosynthesis	K00475;K00475;K00475	-	-	-
Capana03g000135	182	218	191	1965	1446	1007	9.56	10.78	12.82	100.67	72.27	65.21	11.0533	79.3833	2.84435	3.7e-49	2.36e-45	RT	PREDICTED: anthocyanidin 3-O-glucosyltransferase [Capsicum annuum]	Metabolism;Metabolism	Global and overview maps;Biosynthesis of other secondary metabolites	ko01110//Biosynthesis of secondary metabolites;ko00944//Flavone and flavonol biosynthesis	K22772;K22772	-	GO:0035251//UDP-glucosyltransferase activity	GO:0009813//flavonoid biosynthetic process
Capana06g000273	237	363	143	2123	1939	1453	11.64	16.8	9.02	101.91	90.77	88.14	12.4867	93.6067	2.90622	7.04e-49	3.58e-45	CYP73A4	trans-cinnamate 4-monooxygenase-like [Capsicum annuum]	Metabolism;Metabolism;Metabolism;Metabolism;Metabolism;Metabolism;Metabolism	Global and overview maps;Global and overview maps;Biosynthesis of other secondary metabolites;Biosynthesis of other secondary metabolites;Biosynthesis of other secondary metabolites;Amino acid metabolism;Metabolism of cofactors and vitamins	ko01100//Metabolic pathways;ko01110//Biosynthesis of secondary metabolites;ko00940//Phenylpropanoid biosynthesis;ko00941//Flavonoid biosynthesis;ko00945//Stilbenoid, diarylheptanoid and gingerol biosynthesis;ko00360//Phenylalanine metabolism;ko00130//Ubiquinone and other terpenoid-quinone biosynthesis	K00487;K00487;K00487;K00487;K00487;K00487;K00487	-	-	-
Capana09g001426	22	43	33	393	396	242	1.02	1.87	1.95	17.71	17.41	13.78	1.61333	16.3	3.33676	1.44e-39	6.09e-36	BHLH	PREDICTED: basic helix-loop-helix protein A isoform X3 [Capsicum annuum]	-	-	-	-	-	-	-
Capana12g000005	206	248	143	1550	1000	804	6.95	7.88	6.16	51	32.1	33.44	6.99667	38.8467	2.47305	2.24e-33	8.15e-30	AAE18	PREDICTED: probable acyl-activating enzyme 18, peroxisomal [Capsicum annuum]	-	-	-	-	-	-	-
Capana05g002274	39	53	9	2378	2092	1353	2.41	3.08	0.71	143.3	122.98	103.05	2.06667	123.11	5.8965	6.13e-29	1.95e-25	CHS2	chalcone synthase 2 [Capsicum annuum]	Metabolism;Metabolism;Metabolism;Organismal Systems	Global and overview maps;Global and overview maps;Biosynthesis of other secondary metabolites;Environmental adaptation	ko01100//Metabolic pathways;ko01110//Biosynthesis of secondary metabolites;ko00941//Flavonoid biosynthesis;ko04712//Circadian rhythm - plant	K00660;K00660;K00660;K00660	-	GO:0016747//transferase activity, transferring acyl groups other than amino-acyl groups	GO:0009812//flavonoid metabolic process
Capana06g001677	3	9	9	157	159	105	0.29	0.82	1.12	14.89	14.71	12.59	0.743333	14.0633	4.24179	1.82e-25	5.16e-22	--	PREDICTED: UPF0483 protein C25G4.2-like [Capsicum annuum]	-	-	-	-	-	-	-
Capana00g004374	1328	1528	1133	3041	3177	2149	84.96	92.06	92.67	189.84	193.49	169.56	89.8967	184.297	1.03569	1.1e-23	2.8e-20	AXS2	PREDICTED: UDP-D-apiose/UDP-D-xylose synthase 2-like [Capsicum annuum]	Metabolism;Metabolism	Global and overview maps;Carbohydrate metabolism	ko01100//Metabolic pathways;ko00520//Amino sugar and nucleotide sugar metabolism	K12449;K12449	-	GO:0048037//cofactor binding	-
Capana12g000031	19	11	8	209	128	220	1.25	0.68	0.67	13.43	8.02	17.86	0.866667	13.1033	3.91831	5.34e-22	1.24e-18	FAD2	PREDICTED: delta(12)-fatty-acid desaturase FAD2-like [Capsicum annuum]	Metabolism;Metabolism	Global and overview maps;Lipid metabolism	ko01212//Fatty acid metabolism;ko01040//Biosynthesis of unsaturated fatty acids	K10256;K10256	-	GO:0016705//oxidoreductase activity, acting on paired donors, with incorporation or reduction of molecular oxygen	GO:0044710//single-organism metabolic process
MSTRG.15987	20	2	6	239	139	149	0.76	0.07	0.3	9.04	5.15	7.12	0.376667	7.10333	4.23714	8.03e-19	1.54e-15	CYP75B1	PREDICTED: cytochrome P450 CYP736A12-like [Capsicum annuum]	-	-	-	-	-	-	-
Capana06g000464	46	26	15	463	244	163	3.1	1.65	1.29	30.47	15.67	13.56	2.01333	19.9	3.30511	8.24e-19	1.54e-15	CYP93B1	PREDICTED: licodione synthase-like [Capsicum annuum]	-	-	-	-	-	-	-
Capana09g002200	306	376	219	977	805	638	10.53	12.19	9.64	32.88	26.41	27.14	10.7867	28.81	1.41732	8.48e-19	1.54e-15	PAL5	PREDICTED: phenylalanine ammonia-lyase-like [Capsicum annuum]	Metabolism;Metabolism;Metabolism;Metabolism	Global and overview maps;Global and overview maps;Biosynthesis of other secondary metabolites;Amino acid metabolism	ko01100//Metabolic pathways;ko01110//Biosynthesis of secondary metabolites;ko00940//Phenylpropanoid biosynthesis;ko00360//Phenylalanine metabolism	K10775;K10775;K10775;K10775	GO:0044424//intracellular part	GO:0016841//ammonia-lyase activity	GO:0006558//L-phenylalanine metabolic process;GO:0009699//phenylpropanoid biosynthetic process
Capana00g002008	6	6	7	121	85	111	0.4	0.38	0.6	7.9	5.41	9.16	0.46	7.49	4.02526	1.34e-18	2.27e-15	ACO3	PREDICTED: 1-aminocyclopropane-1-carboxylate oxidase homolog [Capsicum annuum]	-	-	-	-	-	GO:0016705//oxidoreductase activity, acting on paired donors, with incorporation or reduction of molecular oxygen;GO:0043169//cation binding	GO:0044710//single-organism metabolic process
Capana04g000642	80	44	68	536	318	319	14.12	7.31	15.34	92.32	53.43	69.44	12.2567	71.73	2.54901	1.44e-18	2.29e-15	CYTB5-D	PREDICTED: cytochrome b5 [Capsicum annuum]	-	-	-	-	-	-	-
Capana03g002183	407	844	194	8709	9865	7821	20.1	39.25	12.25	419.63	463.72	476.29	23.8667	453.213	4.24712	3.78e-18	5.66e-15	DTX35	PREDICTED: protein DETOXIFICATION 35-like isoform X1 [Capsicum annuum]	-	-	-	-	GO:0031224//intrinsic component of membrane	GO:0015291//secondary active transmembrane transporter activity	GO:0044763//single-organism cellular process
Capana02g002150	20	8	9	198	181	75	1.37	0.52	0.79	13.28	11.85	6.36	0.893333	10.4967	3.55459	9.16e-18	1.29e-14	GA2OX8	PREDICTED: gibberellin 2-beta-dioxygenase 8 [Capsicum annuum]	Metabolism;Metabolism	Global and overview maps;Metabolism of terpenoids and polyketides	ko01110//Biosynthesis of secondary metabolites;ko00904//Diterpenoid biosynthesis	K04125;K04125	-	-	-
Capana02g002763	25	47	5	1151	1175	889	1.62	2.88	0.42	72.98	72.68	71.24	1.64	72.3	5.46223	2.04e-17	2.73e-14	DFRA	dihydroflavonol-4-reductase [Capsicum annuum]	Metabolism;Metabolism;Metabolism	Global and overview maps;Global and overview maps;Biosynthesis of other secondary metabolites	ko01100//Metabolic pathways;ko01110//Biosynthesis of secondary metabolites;ko00941//Flavonoid biosynthesis	K13082;K13082;K13082	GO:0031312//extrinsic component of organelle membrane	GO:0016616//oxidoreductase activity, acting on the CH-OH group of donors, NAD or NADP as acceptor;GO:0048037//cofactor binding	GO:0009411//response to UV;GO:0009813//flavonoid biosynthetic process;GO:0034285//response to disaccharide;GO:0044710//single-organism metabolic process
Capana09g002190	260	362	201	945	713	609	9.02	11.83	8.89	31.95	23.52	26.03	9.91333	27.1667	1.4544	1.78e-15	2.26e-12	PAL5	phenylalanine ammonia-lyase-like [Capsicum annuum]	Metabolism;Metabolism;Metabolism;Metabolism	Global and overview maps;Global and overview maps;Biosynthesis of other secondary metabolites;Amino acid metabolism	ko01100//Metabolic pathways;ko01110//Biosynthesis of secondary metabolites;ko00940//Phenylpropanoid biosynthesis;ko00360//Phenylalanine metabolism	K10775;K10775;K10775;K10775	GO:0044424//intracellular part	GO:0016841//ammonia-lyase activity	GO:0006558//L-phenylalanine metabolic process;GO:0009699//phenylpropanoid biosynthetic process
Capana12g000026	246	97	131	935	855	496	9.92	3.68	6.76	36.8	32.83	24.67	6.78667	31.4333	2.21152	3.44e-15	4.17e-12	CER1	PREDICTED: protein ECERIFERUM 1-like [Capsicum annuum]	Metabolism;Metabolism	Global and overview maps;Lipid metabolism	ko01110//Biosynthesis of secondary metabolites;ko00073//Cutin, suberine and wax biosynthesis	K15404;K15404	-	-	-
Capana02g002478	432	392	248	1484	1535	633	42.33	36.17	31.06	141.88	143.18	76.49	36.52	120.517	1.72247	5.43e-15	6.28e-12	CHI3	acidic endochitinase pcht28 precursor [Capsicum annuum]	Metabolism;Environmental Information Processing;Metabolism	Global and overview maps;Signal transduction;Carbohydrate metabolism	ko01100//Metabolic pathways;ko04016//MAPK signaling pathway - plant;ko00520//Amino sugar and nucleotide sugar metabolism	K20547;K20547;K20547	GO:0044421//extracellular region part	GO:0004553//hydrolase activity, hydrolyzing O-glycosyl compounds	GO:0006026//aminoglycan catabolic process;GO:0006950//response to stress;GO:0044036//cell wall macromolecule metabolic process;GO:0044238//primary metabolic process
Capana08g000853	114	81	58	307	278	286	4.05	2.71	2.63	10.64	9.4	12.52	3.13	10.8533	1.7939	2.11e-14	2.34e-11	AIM1	PREDICTED: peroxisomal fatty acid beta-oxidation multifunctional protein AIM1-like [Capsicum annuum]	Metabolism;Metabolism;Metabolism;Metabolism;Metabolism	Global and overview maps;Global and overview maps;Global and overview maps;Lipid metabolism;Lipid metabolism	ko01100//Metabolic pathways;ko01110//Biosynthesis of secondary metabolites;ko01212//Fatty acid metabolism;ko00071//Fatty acid degradation;ko00592//alpha-Linolenic acid metabolism	K10527;K10527;K10527;K10527;K10527	-	-	-
MSTRG.5421	26	32	19	124	159	90	0.77	0.89	0.72	3.58	4.48	3.28	0.793333	3.78	2.25239	2.49e-14	2.64e-11	OPT7	PREDICTED: oligopeptide transporter 7-like [Capsicum annuum]	-	-	-	-	-	-	-
Capana02g001090	188	86	89	485	526	392	10.22	4.4	6.18	25.72	27.21	26.27	6.93333	26.4	1.92892	3.22e-14	3.28e-11	CYP71D7	PREDICTED: cytochrome P450 71D7-like [Capsicum annuum]	-	-	-	-	-	GO:0016491//oxidoreductase activity;GO:0046906//tetrapyrrole binding;GO:0046914//transition metal ion binding	GO:0044710//single-organism metabolic process
Capana06g000287	414	451	304	939	914	566	19.4	19.91	18.21	42.94	40.78	32.72	19.1733	38.8133	1.01745	9.33e-13	9.13e-10	NFD4	PREDICTED: protein NUCLEAR FUSION DEFECTIVE 4 [Capsicum annuum]	-	-	-	-	-	-	-
Capana02g002351	33	15	17	261	157	78	3.28	1.41	2.16	25.35	14.88	9.58	2.28333	16.6033	2.86226	3.03e-12	2.86e-09	--	PREDICTED: pathogen-related protein [Capsicum annuum]	-	-	-	-	-	-	-
Capana09g001427	2	5	1	76	47	55	0.36	0.86	0.23	13.47	8.13	12.32	0.483333	11.3067	4.54801	6.74e-12	5.91e-09	BHLH	PREDICTED: basic helix-loop-helix protein A isoform X2 [Capsicum annuum]	-	-	-	-	-	-	-
Capana06g001620	476	416	304	736	1012	759	41.27	33.97	33.7	62.28	83.54	81.17	36.3133	75.6633	1.05909	3.77e-11	3.2e-08	HAT4	PREDICTED: homeobox-leucine zipper protein HAT4 [Capsicum annuum]	-	-	-	-	GO:0043231//intracellular membrane-bounded organelle	GO:0001071//nucleic acid binding transcription factor activity;GO:0003677//DNA binding	GO:0010468//regulation of gene expression;GO:0034645//cellular macromolecule biosynthetic process
Capana12g000272	79	152	16	2508	2291	1406	4.17	7.56	1.08	129.31	115.24	91.62	4.27	112.057	4.71385	4.2e-11	3.45e-08	UGT75L6	PREDICTED: crocetin glucosyltransferase, chloroplastic [Capsicum annuum]	Metabolism	Global and overview maps	ko01110//Biosynthesis of secondary metabolites	K21371	-	-	-
Capana01g003908	50	67	66	8	1	5	2.61	3.3	4.41	0.41	0.05	0.32	3.44	0.26	-3.72583	5.18e-11	4.12e-08	pat1-k1	PREDICTED: patatin-07-like isoform X1 [Capsicum annuum]	-	-	-	-	-	-	-
Capana12g000830	31	43	2	1350	1317	885	1.73	2.25	0.14	73.34	69.8	60.77	1.37333	67.97	5.62914	8.5e-11	6.55e-08	BEAT	PREDICTED: acetyl-CoA-benzylalcohol acetyltransferase-like [Capsicum annuum]	Metabolism;Metabolism;Metabolism;Metabolism;Metabolism	Global and overview maps;Global and overview maps;Biosynthesis of other secondary metabolites;Biosynthesis of other secondary metabolites;Biosynthesis of other secondary metabolites	ko01100//Metabolic pathways;ko01110//Biosynthesis of secondary metabolites;ko00940//Phenylpropanoid biosynthesis;ko00941//Flavonoid biosynthesis;ko00945//Stilbenoid, diarylheptanoid and gingerol biosynthesis	K13065;K13065;K13065;K13065;K13065	-	GO:0016746//transferase activity, transferring acyl groups	-
Capana12g000797	55	21	35	161	184	135	5.03	1.81	4.09	14.37	16.03	15.23	3.64333	15.21	2.06169	1.49e-10	1.12e-07	fabG	PREDICTED: 3-oxoacyl-[acyl-carrier-protein] reductase FabG-like [Capsicum annuum]	-	-	-	-	-	-	-
Capana12g002421	39	13	43	576	501	269	2.12	0.67	2.99	30.54	25.92	18.03	1.92667	24.83	3.68791	2.94e-10	2.14e-07	CYP71D7	PREDICTED: cytochrome P450 71D7-like [Capsicum annuum]	-	-	-	-	-	GO:0016491//oxidoreductase activity;GO:0046906//tetrapyrrole binding;GO:0046914//transition metal ion binding	GO:0044710//single-organism metabolic process
MSTRG.13581	55	69	54	0	6	8	5.06	5.98	6.36	0	0.53	0.91	5.8	0.48	-3.59495	3.24e-10	2.29e-07	--	PREDICTED: DNA-directed RNA polymerase subunit beta''-like [Capsicum annuum]	-	-	-	-	-	-	-
Capana00g002881	119	47	78	462	316	216	8.63	3.21	7.24	32.71	21.83	19.33	6.36	24.6233	1.95293	1.16e-09	8.01e-07	SNL6	PREDICTED: dihydroflavonol-4-reductase-like [Capsicum annuum]	-	-	-	-	-	GO:0016614//oxidoreductase activity, acting on CH-OH group of donors	GO:0008202//steroid metabolic process
MSTRG.16228	14	8	4	43	94	79	2.19	1.15	0.71	6.3	13.55	14.84	1.35	11.5633	3.09853	1.23e-09	8.24e-07	--	SAR8.2 precursor [Capsicum annuum]	-	-	-	-	-	-	-
Capana06g001760	3	3	3	49	39	42	0.29	0.27	0.37	4.65	3.61	5.04	0.31	4.43333	3.83805	1.41e-09	9.2e-07	--	PREDICTED: uncharacterized protein LOC107873016 [Capsicum annuum]	-	-	-	-	-	-	-
Capana03g004449	58	20	31	185	176	111	9.02	2.93	6.16	28.08	26.06	21.29	6.03667	25.1433	2.05835	2.15e-09	1.3e-06	STH-2	PREDICTED: pathogenesis-related protein STH-21-like [Capsicum annuum]	-	-	-	-	-	-	-
Capana10g000618	2	1	0	116	65	18	0.15	0.07	0	8.21	4.49	1.61	0.0733333	4.77	6.02338	3.17e-09	1.87e-06	GA2OX8	PREDICTED: gibberellin 2-beta-dioxygenase 8-like [Capsicum annuum]	Metabolism;Metabolism	Global and overview maps;Metabolism of terpenoids and polyketides	ko01110//Biosynthesis of secondary metabolites;ko00904//Diterpenoid biosynthesis	K04125;K04125	-	-	-
Capana00g001942	143	78	64	341	359	183	11.12	5.71	6.36	25.88	26.58	17.55	7.73	23.3367	1.59406	4.32e-09	2.5e-06	ACO3	PREDICTED: 1-aminocyclopropane-1-carboxylate oxidase 3-like [Capsicum annuum]	Metabolism;Metabolism;Metabolism	Global and overview maps;Global and overview maps;Amino acid metabolism	ko01100//Metabolic pathways;ko01110//Biosynthesis of secondary metabolites;ko00270//Cysteine and methionine metabolism	K05933;K05933;K05933	-	GO:0016641//oxidoreductase activity, acting on the CH-NH2 group of donors, oxygen as acceptor;GO:0016705//oxidoreductase activity, acting on paired donors, with incorporation or reduction of molecular oxygen;GO:0019842//vitamin binding;GO:0043169//cation binding	GO:0007275//multicellular organism development;GO:0009692//ethylene metabolic process;GO:0044710//single-organism metabolic process
Capana02g002739	40	31	35	469	132	104	5.75	4.2	6.44	65.84	18.08	18.45	5.46333	34.1233	2.64291	4.85e-09	2.74e-06	--	PREDICTED: abscisic acid and environmental stress-inducible protein TAS14-like [Capsicum annuum]	-	-	-	-	-	-	-
MSTRG.1942	55	64	38	213	208	91	8.86	9.76	7.84	33.62	32.07	18.11	8.82	27.9333	1.66314	6.37e-09	3.52e-06	LRR1	PREDICTED: somatic embryogenesis receptor kinase 2-like [Capsicum annuum]	-	-	-	-	-	-	GO:0006796//phosphate-containing compound metabolic process
Capana07g000319	1023	786	690	2833	1630	1485	63.17	45.71	54.47	170.72	95.82	113.1	54.45	126.547	1.21667	8.05e-09	4.36e-06	GAPA	PREDICTED: glyceraldehyde-3-phosphate dehydrogenase A, chloroplastic-like [Capsicum annuum]	Metabolism;Metabolism;Metabolism	Global and overview maps;Global and overview maps;Energy metabolism	ko01100//Metabolic pathways;ko01200//Carbon metabolism;ko00710//Carbon fixation in photosynthetic organisms	K05298;K05298;K05298	-	GO:0000166//nucleotide binding;GO:0016903//oxidoreductase activity, acting on the aldehyde or oxo group of donors	GO:0044710//single-organism metabolic process
Capana11g000602	32	17	26	92	119	87	2.84	1.42	2.95	7.98	10.06	9.52	2.40333	9.18667	1.9345	8.69e-09	4.61e-06	CYP71D55	cytochrome P450 [Capsicum annuum]	Metabolism	Global and overview maps	ko01100//Metabolic pathways	K00512	-	-	-
Capana10g001554	102	174	92	279	326	255	14.02	22.53	16.17	37.43	42.67	43.24	17.5733	41.1133	1.22622	1.48e-08	7.68e-06	LE16	PREDICTED: non-specific lipid-transfer protein 2-like [Capsicum annuum]	-	-	-	-	-	-	-
Capana01g001221	116	95	92	384	292	165	5.36	4.13	5.43	17.3	12.83	9.4	4.97333	13.1767	1.4057	1.86e-08	9.47e-06	CRYD	PREDICTED: cryptochrome DASH, chloroplastic/mitochondrial isoform X1 [Capsicum annuum]	-	-	-	-	GO:0009536//plastid	GO:0003676//nucleic acid binding;GO:0016830//carbon-carbon lyase activity;GO:0032550//purine ribonucleoside binding;GO:0038023//signaling receptor activity	GO:0006259//DNA metabolic process;GO:0006464//cellular protein modification process;GO:0050794//regulation of cellular process
Capana03g004137	114	109	101	34	12	28	9.06	8.16	10.27	2.64	0.91	2.75	9.16333	2.1	-2.12548	2.55e-08	1.25e-05	--	PREDICTED: cold and drought-regulated protein CORA-like [Capsicum annuum]	Metabolism;Metabolism;Metabolism;Genetic Information Processing	Global and overview maps;Nucleotide metabolism;Nucleotide metabolism;Transcription	ko01100//Metabolic pathways;ko00230//Purine metabolism;ko00240//Pyrimidine metabolism;ko03020//RNA polymerase	K03006;K03006;K03006;K03006	-	-	-
Capana02g002649	1581	1204	735	4102	3797	1508	116.75	83.73	69.39	295.59	266.93	137.34	89.9567	233.287	1.3748	3.36e-08	1.61e-05	GOLS2	galactinol synthase 2 [Capsicum annuum]	Metabolism	Carbohydrate metabolism	ko00052//Galactose metabolism	K18819	GO:0044424//intracellular part	GO:0035250//UDP-galactosyltransferase activity;GO:0043169//cation binding	GO:0006950//response to stress;GO:0019318//hexose metabolic process
Capana03g001063	130	112	102	237	274	215	5.52	4.48	5.54	9.82	11.08	11.26	5.18	10.72	1.04928	3.63e-08	1.71e-05	NPF2.11	PREDICTED: protein NRT1/ PTR FAMILY 2.11-like [Capsicum annuum]	-	-	-	-	-	-	-
MSTRG.15986	8	0	4	53	56	31	0.36	0	0.23	2.36	2.41	1.71	0.196667	2.16	3.45721	4.9e-08	2.27e-05	CYP750A1	PREDICTED: cytochrome P450 CYP736A12-like [Capsicum annuum]	-	-	-	-	-	-	-
Capana00g000220	785	884	578	224	508	176	66.21	70.26	62.39	18.46	40.82	18.27	66.2867	25.85	-1.35855	9.02e-08	4.1e-05	CESA8	PREDICTED: cellulose synthase A catalytic subunit 3 [UDP-forming] [Capsicum annuum]	-	-	-	-	GO:0005911//cell-cell junction;GO:0031224//intrinsic component of membrane;GO:0031984//organelle subcompartment;GO:0043231//intracellular membrane-bounded organelle	GO:0016759//cellulose synthase activity;GO:0046914//transition metal ion binding	GO:0000281//mitotic cytokinesis;GO:0006090//pyruvate metabolic process;GO:0006109//regulation of carbohydrate metabolic process;GO:0006694//steroid biosynthetic process;GO:0006970//response to osmotic stress;GO:0006996//organelle organization;GO:0007275//multicellular organism development;GO:0009699//phenylpropanoid biosynthetic process;GO:0009746//response to hexose;GO:0009826//unidimensional ce…
Capana08g001552	11	47	100	1	1	3	0.68	2.75	7.93	0.06	0.06	0.23	3.78667	0.116667	-5.02046	9.24e-08	4.12e-05	--	PREDICTED: proline-rich receptor-like protein kinase PERK13 [Capsicum annuum]	-	-	-	-	-	-	-
Capana03g003815	451	196	245	2467	1427	1084	56.68	23.2	39.35	302.59	170.74	168.1	39.7433	213.81	2.42754	1.26e-07	5.54e-05	ELIP1	PREDICTED: early light-induced protein, chloroplastic-like isoform X1 [Capsicum annuum]	-	-	-	-	-	-	-
Capana11g000263	12	27	37	0	0	0	0.57	1.28	2.34	0	0	0	1.39667	0.001	-10.4478	1.41e-07	6.1e-05	CYP94A1	PREDICTED: cytochrome P450 94A1-like [Capsicum annuum]	-	-	-	-	-	-	-
Capana12g002149	14	19	11	64	56	77	1.79	2.28	1.79	7.97	6.8	12.12	1.95333	8.96333	2.1981	1.44e-07	6.13e-05	DIR21	PREDICTED: dirigent protein 21-like [Capsicum annuum]	-	-	-	-	-	-	-
Capana01g004197	13	17	8	75	58	42	1.94	2.39	1.52	10.91	8.23	7.72	1.95	8.95333	2.19895	1.72e-07	7.17e-05	PNSB3	PREDICTED: photosynthetic NDH subunit of subcomplex B 3, chloroplastic [Capsicum annuum]	-	-	-	-	-	GO:0043169//cation binding;GO:0051540//metal cluster binding	GO:0009687//abscisic acid metabolic process
MSTRG.15988	1	0	0	51	23	41	0.06	0	0	2.16	0.94	2.23	0.02	1.77667	6.47303	1.86e-07	7.64e-05	CYP71A1	PREDICTED: cytochrome P450 CYP736A12-like [Capsicum annuum]	-	-	-	-	-	-	-
Capana03g000448	15	5	13	84	83	34	1.9	0.6	2.11	10.41	10.03	5.32	1.53667	8.58667	2.48229	2.95e-07	0.000119077	At5g15350	PREDICTED: cucumber peeling cupredoxin-like [Capsicum annuum]	-	-	-	-	-	-	-
Capana05g001907	274	135	171	723	512	330	14.82	6.88	11.83	38.17	26.37	22.02	11.1767	28.8533	1.36825	5.8e-07	0.000230408	--	PREDICTED: thiamine pathway transporter THI73-like [Solanum tuberosum]	-	-	-	-	-	-	-
Capana01g003447	57	62	24	12	5	6	4.26	4.36	2.29	0.88	0.36	0.55	3.63667	0.596667	-2.60762	9.54e-07	0.000356784	MD1	PREDICTED: malate dehydrogenase-like [Capsicum annuum]	Metabolism;Metabolism;Metabolism;Metabolism;Metabolism;Metabolism;Metabolism;Metabolism	Global and overview maps;Global and overview maps;Global and overview maps;Amino acid metabolism;Carbohydrate metabolism;Carbohydrate metabolism;Energy metabolism;Carbohydrate metabolism	ko01100//Metabolic pathways;ko01110//Biosynthesis of secondary metabolites;ko01200//Carbon metabolism;ko00270//Cysteine and methionine metabolism;ko00620//Pyruvate metabolism;ko00630//Glyoxylate and dicarboxylate metabolism;ko00710//Carbon fixation in photosynthetic organisms;ko00020//Citrate cycle (TCA cycle)	K00025;K00025;K00025;K00025;K00025;K00025;K00025;K00025	-	GO:0016615//malate dehydrogenase activity	GO:0005975//carbohydrate metabolic process;GO:0006101//citrate metabolic process;GO:0043648//dicarboxylic acid metabolic process
Capana04g002426	11	10	7	52	71	26	0.4	0.34	0.32	1.83	2.44	1.16	0.353333	1.81	2.35689	1.22e-06	0.000451642	At3g47570	PREDICTED: probable LRR receptor-like serine/threonine-protein kinase At3g47570 isoform X1 [Capsicum annuum]	Organismal Systems;Environmental Information Processing	Environmental adaptation;Signal transduction	ko04626//Plant-pathogen interaction;ko04016//MAPK signaling pathway - plant	K13420;K13420	-	-	-
Capana02g002285	16	29	0	884	809	547	1.74	2.97	0	93.74	83.7	73.31	1.57	83.5833	5.73438	1.29e-06	0.000467465	GSTF11	PREDICTED: glutathione S-transferase F11 [Capsicum annuum]	Metabolism	Metabolism of other amino acids	ko00480//Glutathione metabolism	K00799	-	GO:0003824//catalytic activity	-
Capana03g000978	28	11	18	107	102	42	1.5	0.56	1.23	5.6	5.21	2.78	1.09667	4.53	2.04639	1.66e-06	0.000594544	UGT90A1	PREDICTED: UDP-glycosyltransferase 90A1-like [Capsicum annuum]	-	-	-	-	-	-	-
Capana07g001799	30	111	12	6	1	2	1.4	4.89	0.72	0.27	0.04	0.12	2.33667	0.143333	-4.02701	1.69e-06	0.000598268	--	PREDICTED: seed biotin-containing protein SBP65-like [Capsicum annuum]	-	-	-	-	-	-	-
Capana11g000230	11	7	7	33	69	33	0.62	0.37	0.5	1.81	3.69	2.29	0.496667	2.59667	2.38631	3.37e-06	0.00109069	At1g67640	PREDICTED: lysine histidine transporter-like 2 [Capsicum annuum]	-	-	-	-	-	-	-
Capana00g002538	69	102	56	217	168	126	5.7	7.94	5.92	17.51	13.22	12.85	6.52	14.5267	1.15576	3.42e-06	0.00109069	SWEET12	PREDICTED: bidirectional sugar transporter SWEET12-like [Capsicum annuum]	-	-	-	-	-	-	-
Capana03g004432	12	87	19	2	0	0	1.61	11.02	3.27	0.26	0	0	5.3	0.0866667	-5.93437	3.51e-06	0.00110394	PM19L	PREDICTED: uncharacterized protein LOC107864554 [Capsicum annuum]	-	-	-	-	-	-	-
MSTRG.5201	5	13	41	0	0	0	0.64	1.58	6.75	0	0	0	2.99	0.001	-11.5459	3.95e-06	0.00122702	PIN2T	PREDICTED: proteinase inhibitor PSI-1.2 [Capsicum annuum]	-	-	-	-	-	GO:0004866//endopeptidase inhibitor activity	GO:0010466//negative regulation of peptidase activity
Capana08g001466	21	31	17	83	58	90	1.03	1.47	1.09	4.07	2.78	5.59	1.19667	4.14667	1.79293	4.85e-06	0.00148761	HSR4	PREDICTED: protein HYPER-SENSITIVITY-RELATED 4-like [Capsicum annuum]	-	-	-	-	-	-	-
Capana03g004129	487	174	282	2132	2587	837	82.44	27.74	61.03	352.21	416.94	174.76	57.07	314.637	2.46288	6.69e-06	0.00200219	--	PREDICTED: glycine-rich protein DC7.1-like isoform X2 [Capsicum annuum]	-	-	-	-	-	-	-
MSTRG.18315	8	2	5	29	30	42	0.27	0.06	0.22	0.97	0.98	1.78	0.183333	1.24333	2.76167	1.34e-05	0.00379452	LOX1.5	PREDICTED: probable linoleate 9S-lipoxygenase 5 [Capsicum annuum]	Metabolism	Lipid metabolism	ko00591//Linoleic acid metabolism	K15718	-	GO:0016701//oxidoreductase activity, acting on single donors with incorporation of molecular oxygen;GO:0043169//cation binding	GO:0006633//fatty acid biosynthetic process
Capana01g004441	20	15	8	60	32	126	1.54	1.09	0.79	4.51	2.35	11.97	1.14	6.27667	2.46096	1.79e-05	0.00494897	HMGS	PREDICTED: hydroxymethylglutaryl-CoA synthase-like [Capsicum annuum]	Metabolism;Metabolism;Metabolism;Metabolism;Metabolism;Metabolism	Global and overview maps;Global and overview maps;Amino acid metabolism;Metabolism of terpenoids and polyketides;Carbohydrate metabolism;Lipid metabolism	ko01100//Metabolic pathways;ko01110//Biosynthesis of secondary metabolites;ko00280//Valine, leucine and isoleucine degradation;ko00900//Terpenoid backbone biosynthesis;ko00650//Butanoate metabolism;ko00072//Synthesis and degradation of ketone bodies	K01641;K01641;K01641;K01641;K01641;K01641	-	GO:0046912//transferase activity, transferring acyl groups, acyl groups converted into alkyl on transfer	GO:0006720//isoprenoid metabolic process
Capana09g001764	87	96	62	136	199	169	9.78	10.15	8.91	14.92	21.38	23.48	9.61333	19.9267	1.05159	1.95e-05	0.00534443	PRP1	probable glutathione S-transferase [Capsicum annuum]	Metabolism	Metabolism of other amino acids	ko00480//Glutathione metabolism	K00799	-	-	-
Capana01g004368	71	110	43	218	137	176	2.94	4.29	2.28	8.81	5.4	8.99	3.17	7.73333	1.28661	2.52e-05	0.00681501	NPF7.3	PREDICTED: protein NRT1/ PTR FAMILY 7.3-like [Capsicum annuum]	-	-	-	-	-	-	-
Capana00g004174	4	11	1	45	40	20	0.3	0.79	0.1	3.34	2.9	1.88	0.396667	2.70667	2.77052	2.7e-05	0.00713372	FAD4	PREDICTED: fatty acid desaturase 4, chloroplastic-like [Capsicum annuum]	-	-	-	-	-	-	-
Capana06g000435	7	60	10	0	0	1	1.26	10.19	2.31	0	0	0.22	4.58667	0.0733333	-5.96683	2.73e-05	0.00713372	--	lactoylglutathione lyase family protein [Populus trichocarpa]	-	-	-	-	-	-	-
Capana03g003736	11	5	3	33	37	29	0.46	0.19	0.17	1.29	1.43	1.46	0.273333	1.39333	2.34981	2.86e-05	0.00735423	STP13	PREDICTED: sugar transport protein 13 isoform X1 [Capsicum annuum]	-	-	-	-	GO:0005911//cell-cell junction;GO:0031224//intrinsic component of membrane	GO:0005356//hydrogen:glucose symporter activity;GO:0016628//oxidoreductase activity, acting on the CH-CH group of donors, NAD or NADP as acceptor	GO:0006865//amino acid transport;GO:0008645//hexose transport;GO:0044710//single-organism metabolic process;GO:0044763//single-organism cellular process
MSTRG.18189	8	0	3	33	25	35	0.67	0	0.32	2.7	1.99	3.62	0.33	2.77	3.06935	3.12e-05	0.00793941	--	PREDICTED: uncharacterized protein LOC107874754 [Capsicum annuum]	-	-	-	-	-	-	-
MSTRG.28037	137	23	64	787	515	456	7.5	1.19	4.48	42.04	26.84	30.78	4.39	33.22	2.91976	3.26e-05	0.00812876	FAD12	PREDICTED: delta(12)-acyl-lipid-desaturase-like [Capsicum annuum]	Metabolism;Metabolism	Global and overview maps;Lipid metabolism	ko01212//Fatty acid metabolism;ko01040//Biosynthesis of unsaturated fatty acids	K10256;K10256	-	GO:0016705//oxidoreductase activity, acting on paired donors, with incorporation or reduction of molecular oxygen	GO:0044710//single-organism metabolic process
MSTRG.19623	5	30	41	1	0	1	0.17	0.95	1.77	0.03	0	0.04	0.963333	0.0233333	-5.36757	3.35e-05	0.00827209	HSP70	PREDICTED: heat shock 70 kDa protein-like [Capsicum annuum]	Genetic Information Processing;Genetic Information Processing;Cellular Processes	Folding, sorting and degradation;Transcription;Transport and catabolism	ko04141//Protein processing in endoplasmic reticulum;ko03040//Spliceosome;ko04144//Endocytosis	K03283;K03283;K03283	-	GO:0032550//purine ribonucleoside binding	-
MSTRG.13582	181	211	78	6	6	26	17.85	19.6	9.83	0.58	0.56	3.16	15.76	1.43333	-3.45882	4.01e-05	0.00980709	--	PREDICTED: glycine-rich protein DC9.1-like [Capsicum annuum]	-	-	-	-	-	-	-
Capana02g002452	120	69	58	305	153	160	20.6	11.15	12.73	51.08	25	33.87	14.8267	36.65	1.30562	4.12e-05	0.00998661	CAT2	PREDICTED: catalase isozyme 1 [Capsicum annuum]	Metabolism;Metabolism;Environmental Information Processing;Cellular Processes;Metabolism;Metabolism	Global and overview maps;Global and overview maps;Signal transduction;Transport and catabolism;Carbohydrate metabolism;Amino acid metabolism	ko01110//Biosynthesis of secondary metabolites;ko01200//Carbon metabolism;ko04016//MAPK signaling pathway - plant;ko04146//Peroxisome;ko00630//Glyoxylate and dicarboxylate metabolism;ko00380//Tryptophan metabolism	K03781;K03781;K03781;K03781;K03781;K03781	GO:0031224//intrinsic component of membrane;GO:0042579//microbody	GO:0004601//peroxidase activity;GO:0043169//cation binding;GO:0046906//tetrapyrrole binding;GO:0046943//carboxylic acid transmembrane transporter activity	GO:0006950//response to stress;GO:0042743//hydrogen peroxide metabolic process;GO:0044710//single-organism metabolic process
Capana02g002479	765	1208	362	1952	1961	996	74.66	111.03	45.17	185.9	182.19	119.88	76.9533	162.657	1.07977	4.34e-05	0.0103784	CHI17	PREDICTED: acidic 27 kDa endochitinase [Capsicum annuum]	Metabolism;Environmental Information Processing;Metabolism	Global and overview maps;Signal transduction;Carbohydrate metabolism	ko01100//Metabolic pathways;ko04016//MAPK signaling pathway - plant;ko00520//Amino sugar and nucleotide sugar metabolism	K20547;K20547;K20547	GO:0044421//extracellular region part	GO:0004553//hydrolase activity, hydrolyzing O-glycosyl compounds	GO:0006026//aminoglycan catabolic process;GO:0006950//response to stress;GO:0044036//cell wall macromolecule metabolic process;GO:0044238//primary metabolic process
Capana02g002102	69	35	22	13	8	2	8.42	4.02	3.43	1.55	0.93	0.3	5.29	0.926667	-2.51315	4.57e-05	0.0107726	At4g27270	PREDICTED: probable NAD(P)H dehydrogenase (quinone) FQR1-like 1 [Capsicum annuum]	Metabolism;Metabolism	Global and overview maps;Metabolism of cofactors and vitamins	ko01110//Biosynthesis of secondary metabolites;ko00130//Ubiquinone and other terpenoid-quinone biosynthesis	K03809;K03809	-	GO:0003824//catalytic activity	GO:0006355//regulation of transcription, DNA-templated;GO:0044710//single-organism metabolic process
Capana12g002446	28	21	21	56	75	62	1.26	0.89	1.21	2.44	3.2	3.43	1.12	3.02333	1.43264	4.81e-05	0.0111273	EAS	PREDICTED: 5-epiaristolochene synthase [Capsicum annuum]	Metabolism	Metabolism of terpenoids and polyketides	ko00909//Sesquiterpenoid and triterpenoid biosynthesis	K15803	GO:0044424//intracellular part	GO:0016838//carbon-oxygen lyase activity, acting on phosphates;GO:0046872//metal ion binding	GO:0006721//terpenoid metabolic process
Capana03g000096	15	50	8	2	0	1	1.11	3.48	0.76	0.14	0	0.09	1.78333	0.0766667	-4.53983	5.09e-05	0.0116655	--	PREDICTED: 2-hydroxy-6-oxononadienedioate/2-hydroxy-6-oxononatrienedioate hydrolase [Capsicum annuum]	-	-	-	-	-	-	-
Capana11g000297	2	1	0	36	24	7	0.31	0.15	0	5.43	3.53	1.33	0.153333	3.43	4.48347	5.47e-05	0.0124309	BIC1	AT3g52740/F3C22_140 [Arabidopsis thaliana]	-	-	-	-	GO:0043231//intracellular membrane-bounded organelle	-	GO:0009411//response to UV;GO:0009812//flavonoid metabolic process;GO:0034285//response to disaccharide
Capana00g000688	22	28	16	115	91	426	1.71	2.05	1.59	8.73	6.74	40.86	1.78333	18.7767	3.39629	5.84e-05	0.0131511	ACO3	PREDICTED: 1-aminocyclopropane-1-carboxylate oxidase 1 [Capsicum annuum]	Metabolism;Metabolism;Metabolism	Global and overview maps;Global and overview maps;Amino acid metabolism	ko01100//Metabolic pathways;ko01110//Biosynthesis of secondary metabolites;ko00270//Cysteine and methionine metabolism	K05933;K05933;K05933	-	GO:0016641//oxidoreductase activity, acting on the CH-NH2 group of donors, oxygen as acceptor;GO:0016705//oxidoreductase activity, acting on paired donors, with incorporation or reduction of molecular oxygen;GO:0019842//vitamin binding;GO:0043169//cation binding	GO:0007275//multicellular organism development;GO:0009692//ethylene metabolic process;GO:0044710//single-organism metabolic process
Capana12g002162	38	17	19	88	75	54	4.78	2.01	3.05	10.79	8.97	8.37	3.28	9.37667	1.51538	5.91e-05	0.0132	--	PREDICTED: uncharacterized protein LOC107851746 [Capsicum annuum]	-	-	-	-	-	-	-
Capana02g002158	3	6	1	20	33	20	0.15	0.29	0.07	1.01	1.62	1.27	0.17	1.3	2.9349	6.32e-05	0.0137658	PME18	PREDICTED: pectinesterase-like [Capsicum annuum]	Metabolism;Metabolism	Global and overview maps;Carbohydrate metabolism	ko01100//Metabolic pathways;ko00040//Pentose and glucuronate interconversions	K01051;K01051	GO:0030312//external encapsulating structure;GO:0031090//organelle membrane;GO:0044444//cytoplasmic part	GO:0030597//RNA glycosylase activity;GO:0052689//carboxylic ester hydrolase activity	GO:0000272//polysaccharide catabolic process;GO:0001906//cell killing;GO:0006417//regulation of translation;GO:0006950//response to stress;GO:0009620//response to fungus;GO:0009664//plant-type cell wall organization;GO:0009892//negative regulation of metabolic process;GO:0010383//cell wall polysaccharide metabolic process
MSTRG.4216	55	33	31	87	146	72	8.39	4.69	5.91	12.79	21.01	13.51	6.33	15.77	1.31691	6.33e-05	0.0137658	LEA5-D	PREDICTED: protein SENESCENCE-ASSOCIATED GENE 21, mitochondrial-like [Capsicum annuum]	-	-	-	-	-	-	-
MSTRG.11410	69	1761	318	46	25	16	6.74	162.06	39.73	4.39	2.33	1.93	69.51	2.88333	-4.59141	6.49e-05	0.0138942	EMH5	PREDICTED: em protein H5-like [Capsicum annuum]	-	-	-	-	-	-	-
Capana08g002522	93	20	51	447	460	182	4.39	0.89	3.08	20.6	20.68	10.6	2.78667	17.2933	2.6336	6.5e-05	0.0138942	PLT5	PREDICTED: polyol transporter 5 [Capsicum annuum]	-	-	-	-	GO:0031224//intrinsic component of membrane	GO:0022857//transmembrane transporter activity	GO:0044763//single-organism cellular process;GO:0051234//establishment of localization
Capana04g000463	20	10	8	73	39	36	0.95	0.45	0.49	3.4	1.77	2.12	0.63	2.43	1.94753	6.69e-05	0.0141314	CYP82A3	PREDICTED: cytochrome P450 82A3-like [Capsicum annuum]	-	-	-	-	-	-	-
Capana00g002541	185	265	282	128	154	97	15.55	20.98	30.31	10.5	12.33	10.06	22.28	10.9633	-1.02306	6.72e-05	0.0141314	SWEET14	PREDICTED: bidirectional sugar transporter SWEET10-like [Capsicum annuum]	-	-	-	-	-	-	-
Capana01g001931	87	170	54	301	302	138	10.97	20.12	8.7	36.95	36.13	21.44	13.2633	31.5067	1.24821	8.25e-05	0.0167856	LRR1	PREDICTED: somatic embryogenesis receptor kinase 2-like [Capsicum annuum]	-	-	-	-	-	-	GO:0006796//phosphate-containing compound metabolic process
Capana07g002142	39	44	29	86	110	60	2.46	2.62	2.34	5.3	6.61	4.67	2.47333	5.52667	1.15995	8.35e-05	0.016804	TCP4	PREDICTED: transcription factor TCP4-like [Capsicum annuum]	-	-	-	-	-	-	-
MSTRG.14719	59	27	27	110	181	57	1.33	0.57	0.78	2.42	3.89	1.59	0.893333	2.63333	1.55962	8.39e-05	0.016804	MIK2	PREDICTED: probable LRR receptor-like serine/threonine-protein kinase At4g08850 [Capsicum annuum]	-	-	-	-	-	-	-
Capana06g000167	2	0	1	48	17	6	0.19	0	0.12	4.45	1.54	0.7	0.103333	2.23	4.43167	8.96e-05	0.0178084	--	PREDICTED: uncharacterized protein LOC107874577 [Capsicum annuum]	-	-	-	-	-	-	-
Capana08g000876	0	1	1	21	15	17	0	0.08	0.11	1.84	1.28	1.87	0.0633333	1.66333	4.71497	9.39e-05	0.0183695	MNR1	(+)-neomenthol dehydrogenase [Capsicum annuum]	Metabolism;Metabolism	Global and overview maps;Metabolism of terpenoids and polyketides	ko01110//Biosynthesis of secondary metabolites;ko00902//Monoterpenoid biosynthesis	K15095;K15095	-	-	-
Capana01g000714	49	48	28	18	4	2	4.84	4.46	3.54	1.73	0.38	0.24	4.28	0.783333	-2.44991	0.000103171	0.0198854	EXLB1	PREDICTED: expansin-like B1 [Capsicum annuum]	-	-	-	-	-	-	-
Capana00g002831	2	11	4	21	28	55	0.15	0.77	0.38	1.53	1.99	5.05	0.433333	2.85667	2.72078	0.000121458	0.02289	PER45	PREDICTED: peroxidase 45-like [Capsicum annuum]	Metabolism;Metabolism;Metabolism	Global and overview maps;Global and overview maps;Biosynthesis of other secondary metabolites	ko01100//Metabolic pathways;ko01110//Biosynthesis of secondary metabolites;ko00940//Phenylpropanoid biosynthesis	K00430;K00430;K00430	-	GO:0003824//catalytic activity;GO:0043169//cation binding;GO:0046906//tetrapyrrole binding	GO:0006950//response to stress;GO:0044710//single-organism metabolic process
Capana03g003556	67	28	15	11	2	2	5.81	2.29	1.66	0.93	0.17	0.21	3.25333	0.436667	-2.89731	0.000123135	0.0230353	SWEET14	PREDICTED: bidirectional sugar transporter NEC1-like [Capsicum annuum]	-	-	-	-	-	-	-
Capana10g002008	9	5	6	44	30	20	0.42	0.22	0.36	2.02	1.35	1.16	0.333333	1.51	2.17951	0.000132873	0.0246756	INV1	PREDICTED: beta-fructofuranosidase, insoluble isoenzyme 1 [Capsicum annuum]	Metabolism;Metabolism;Metabolism	Global and overview maps;Carbohydrate metabolism;Carbohydrate metabolism	ko01100//Metabolic pathways;ko00500//Starch and sucrose metabolism;ko00052//Galactose metabolism	K01193;K01193;K01193	-	GO:0004564//beta-fructofuranosidase activity	GO:0044238//primary metabolic process
Capana05g000086	0	0	0	10	11	8	0	0	0	1	1.07	1.01	0.001	1.02667	10.0038	0.000142478	0.0259202	HSFB3	PREDICTED: heat stress transcription factor B-3 [Capsicum annuum]	-	-	-	-	-	-	-
MSTRG.8776	29	29	30	70	81	57	3.1	2.92	4.1	7.3	8.24	7.51	3.37333	7.68333	1.18756	0.000186987	0.033037	--	PREDICTED: centlein isoform X1 [Solanum tuberosum]	-	-	-	-	-	-	-
Capana08g002393	329	179	282	778	575	351	13.88	7.11	15.21	32.02	23.09	18.26	12.0667	24.4567	1.0192	0.000193996	0.0338058	NIR1	PREDICTED: ferredoxin--nitrite reductase, chloroplastic-like [Capsicum annuum]	Metabolism	Energy metabolism	ko00910//Nitrogen metabolism	K00366	-	GO:0016664//oxidoreductase activity, acting on other nitrogenous compounds as donors, iron-sulfur protein as acceptor;GO:0046906//tetrapyrrole binding;GO:0051540//metal cluster binding	GO:0044710//single-organism metabolic process
Capana10g001080	12	13	4	48	38	24	1.3	1.33	0.56	5.09	3.93	3.22	1.06333	4.08	1.93998	0.000199341	0.0345009	PNSL1	PREDICTED: photosynthetic NDH subunit of lumenal location 1, chloroplastic [Capsicum annuum]	Metabolism;Metabolism	Global and overview maps;Energy metabolism	ko01100//Metabolic pathways;ko00195//Photosynthesis	K02717;K02717	GO:0009521//photosystem;GO:0031978//plastid thylakoid lumen;GO:0044434//chloroplast part	-	GO:0000097//sulfur amino acid biosynthetic process;GO:0009451//RNA modification;GO:0043623//cellular protein complex assembly
Capana00g003396	19	64	16	9	0	1	1.32	4.2	1.43	0.61	0	0.09	2.31667	0.233333	-3.31159	0.000225477	0.0379906	PP2C51	PREDICTED: probable protein phosphatase 2C 51 [Capsicum annuum]	Environmental Information Processing;Environmental Information Processing	Signal transduction;Signal transduction	ko04016//MAPK signaling pathway - plant;ko04075//Plant hormone signal transduction	K14497;K14497	-	GO:0004721//phosphoprotein phosphatase activity	-
Capana00g002751	10	115	15	10	1	1	1.46	15.85	2.81	1.43	0.14	0.18	6.70667	0.583333	-3.5232	0.000229201	0.0381372	HSP17.4	PREDICTED: 16.9 kDa class I heat shock protein 1-like [Capsicum annuum]	Genetic Information Processing	Folding, sorting and degradation	ko04141//Protein processing in endoplasmic reticulum	K13993	-	-	-
Capana04g001650	11	4	7	77	32	15	0.6	0.2	0.49	4.07	1.65	1	0.43	2.24	2.38109	0.000232991	0.0382436	A3G2XYLT	PREDICTED: anthocyanidin 3-O-glucoside 2'''-O-xylosyltransferase-like [Capsicum annuum]	-	-	-	-	-	-	-
Capana02g002376	80	165	83	60	38	40	9.3	18.07	12.34	6.81	4.21	5.74	13.2367	5.58667	-1.24448	0.000244327	0.0398473	--	PREDICTED: deSI-like protein At4g17486 [Capsicum annuum]	-	-	-	-	-	-	-
Capana06g001557	14	60	13	7	1	0	2.56	10.34	3.04	1.25	0.17	0	5.31333	0.473333	-3.48869	0.000250061	0.0405226	--	PREDICTED: protein LE25 [Capsicum annuum]	-	-	-	-	-	-	-
MSTRG.24627	184	42	104	843	579	351	9.7	2.09	7.01	43.37	29.06	22.82	6.26667	31.75	2.34099	0.000258646	0.0416486	FAD2	PREDICTED: delta(12)-fatty-acid desaturase FAD2-like [Capsicum annuum]	Metabolism;Metabolism	Global and overview maps;Lipid metabolism	ko01212//Fatty acid metabolism;ko01040//Biosynthesis of unsaturated fatty acids	K10256;K10256	-	GO:0016705//oxidoreductase activity, acting on paired donors, with incorporation or reduction of molecular oxygen	GO:0044710//single-organism metabolic process
Capana12g002416	0	4	0	12	13	33	0	0.17	0	0.52	0.55	1.8	0.0566667	0.956667	4.07744	0.000266796	0.0426908	EAS	PREDICTED: 5-epi-aristolochene synthase 2-like isoform X1 [Capsicum annuum]	-	-	-	-	GO:0044424//intracellular part	GO:0016838//carbon-oxygen lyase activity, acting on phosphates;GO:0046872//metal ion binding	GO:0006721//terpenoid metabolic process
MSTRG.27919	1	2	0	27	15	8	0.09	0.17	0	2.43	1.32	0.91	0.0866667	1.55333	4.16375	0.000290636	0.0462147	--	-	-	-	-	-	-	-	-
Capana04g001121	16	27	16	4	0	3	0.39	0.62	0.5	0.09	0	0.09	0.503333	0.06	-3.06848	0.000296754	0.046605	CESA3	PREDICTED: probable cellulose synthase A catalytic subunit 6 [UDP-forming] [Capsicum annuum]	-	-	-	-	-	-	-
Capana06g000792	52	46	14	103	88	81	4.57	3.81	1.57	8.84	7.37	8.78	3.31667	8.33	1.32858	0.000305646	0.0477071	SWEET11	PREDICTED: bidirectional sugar transporter SWEET9-like [Capsicum annuum]	-	-	-	-	-	-	-
Capana08g000732	23	27	10	49	61	49	4.77	5.27	2.65	9.92	12.04	12.53	4.23	11.4967	1.44249	0.000319844	0.0490449	--	PREDICTED: protein TAP1-like [Erythranthe guttata]	-	-	-	-	-	-	-
Capana08g001701	6	26	11	46	48	54	0.68	2.76	1.58	5.05	5.15	7.5	1.67333	5.9	1.81799	0.00032	0.0490449	NECI	nectarin-1-like precursor [Capsicum annuum]	-	-	-	-	-	GO:0046914//transition metal ion binding	-
